# Supplementary material for: Targeting USP2 regulation of VPRBP-mediated degradation of p53 and PD-L1 for cancer therapy
Source: Nat Commun. 2023 Apr 6;14:1941. doi: 10.1038/s41467-023-37617-3 (PMC10079682; doi:10.1038/s41467-023-37617-3)
Supplement: Supplementary file 2 — Supplementary Data 1 [file 41467_2023_37617_MOESM2_ESM.xlsx]

## Sheet: U2OS
VPRBP si/Control si
Gene	baseMean	log2FoldChange	lfcSE	stat	pvalue	padj
STK31	152.16	1.50504	0.558334	2.69559	0.00702639	0.999539
NPPB	86.2682	1.43186	0.574907	2.4906	0.0127528	0.999539
CCDC148	518.924	1.42215	0.50828	2.79797	0.00514249	0.999539
LOC645638	89.1972	1.41205	0.573167	2.4636	0.0137549	0.999539
NBEAP1	428.078	1.40291	0.51182	2.74103	0.00612475	0.999539
C21orf7	444.487	1.39	0.509407	2.72865	0.00635935	0.999539
FRG2C	38.6079	1.38704	0.570624	2.43075	0.0150678	0.999539
ARRDC4	352.476	1.37786	0.515666	2.672	0.00753996	0.999539
EGOT	51.6272	1.3564	0.581163	2.33394	0.0195989	0.999539
PSG4	1030.01	1.34041	0.484947	2.76403	0.00570917	0.999539
PSG3	37.3049	1.33217	0.572841	2.32555	0.0200425	0.999539
ANKRD30BL	72.2688	1.32769	0.576537	2.30287	0.0212862	0.999539
IL11	637.227	1.30234	0.490453	2.65539	0.0079217	0.999539
ADAMTS16	579.857	1.29811	0.492393	2.63632	0.00838102	0.999539
C3	528.126	1.27101	0.492036	2.58316	0.00978986	0.999539
LOC100126784	266.508	1.26936	0.516165	2.45922	0.0139241	0.999539
MITF	1504.15	1.2626	0.47058	2.68306	0.00729509	0.999539
BIRC3	3026.99	1.26215	0.464137	2.71935	0.00654098	0.999539
F5	146.913	1.23094	0.541171	2.27458	0.022931	0.999539
CDKN1A	12275.3	1.22968	0.455124	2.70186	0.0068952	0.999539
GRHL3	121.497	1.22865	0.55061	2.23144	0.0256519	0.999539
SNAPC1	2720.07	1.22391	0.460249	2.65924	0.00783165	0.999539
IL32	3089.78	1.22189	0.459124	2.66135	0.00778273	0.999539
LPHN3	95.6204	1.22044	0.561712	2.17271	0.0298018	0.999539
LOC100505562	157.545	1.21701	0.536577	2.2681	0.0233232	0.999539
DDX11L2	77.9078	1.2067	0.569862	2.11753	0.0342146	0.999539
PDE4C	50.5662	1.19596	0.580834	2.05904	0.0394903	0.999539
MIR3648	98.6301	1.18585	0.558409	2.12362	0.0337017	0.999539
GP6	154.858	1.18207	0.534805	2.21027	0.0270861	0.999539
TMEM182	202.922	1.17969	0.520705	2.26557	0.0234777	0.999539
TRAF1	1028.71	1.17224	0.465607	2.51765	0.011814	0.999539
C6orf99	144.849	1.16667	0.537197	2.17177	0.0298731	0.999539
CD274	425.229	1.15766	0.48682	2.37801	0.0174064	0.999539
CCIN	111.73	1.15499	0.550278	2.09893	0.0358234	0.999539
SLAMF7	799.915	1.13494	0.466314	2.43385	0.0149391	0.999539
TRNP1	2557.81	1.13402	0.449692	2.52177	0.0116765	0.999539
CLDN1	1060.52	1.12674	0.459698	2.45105	0.0142439	0.999539
MMP12	46.8761	1.12643	0.580965	1.93889	0.0525142	0.999539
LOC100128253	56.505	1.12542	0.577838	1.94763	0.0514591	0.999539
EPHA5	79.1532	1.11688	0.565404	1.97537	0.0482265	0.999539
MYPN	38.7117	1.11639	0.580591	1.92286	0.0544982	0.999539
SAMD12	906.963	1.09388	0.4588	2.38421	0.0171157	0.999539
DPY19L2	826.081	1.09156	0.460528	2.37024	0.0177767	0.999539
GLIPR1	2752.18	1.08972	0.443604	2.45651	0.0140294	0.999539
CCND2	7911.18	1.08948	0.438454	2.48482	0.0129617	0.999539
LOC646329	203.568	1.08803	0.512552	2.12278	0.0337726	0.999539
LOC79015	109.124	1.08722	0.547339	1.98638	0.0469909	0.999539
LOC149773	450.933	1.07746	0.476147	2.26287	0.0236434	0.999539
DSP	248.023	1.07375	0.501099	2.14279	0.0321299	0.999539
CCL3	187.781	1.07051	0.515387	2.0771	0.0377919	0.999539
CYLD	1928.42	1.06962	0.444375	2.40702	0.0160833	0.999539
PRR9	111.13	1.06831	0.545143	1.9597	0.0500312	0.999539
TNNT2	223.991	1.06424	0.505404	2.10573	0.035228	0.999539
TMC7	232.697	1.06098	0.503141	2.10871	0.0349696	0.999539
PI3	513.423	1.05919	0.469748	2.25481	0.0241451	0.999539
BTG2	2304.48	1.05679	0.441003	2.39634	0.0165596	0.999539
C9orf150	116.988	1.05184	0.541119	1.94383	0.0519157	0.999539
PVRL4	732.605	1.05047	0.458568	2.29075	0.0219778	0.999539
MIR663	55.7439	1.04307	0.576358	1.80976	0.0703323	0.999539
FAS	1126.68	1.03974	0.448195	2.31983	0.0203501	0.999539
LOC644135	170.611	1.03969	0.518182	2.00643	0.0448108	0.999539
ARL14	269.068	1.03918	0.493816	2.10439	0.0353444	0.999539
SYT16	320.764	1.03399	0.485115	2.13143	0.0330536	0.999539
TMEM27	31.6313	1.03299	0.577642	1.78829	0.0737287	0.999539
NLRP10	67.8406	1.03129	0.568817	1.81305	0.069824	0.999539
SERTAD1	680.932	1.03076	0.458178	2.24971	0.0244676	0.999539
KCNQ3	2109.97	1.02956	0.438439	2.34825	0.018862	0.999539
KRT18P55	73.1567	1.02931	0.56532	1.82075	0.0686449	0.999539
NOL4	29.7055	1.02925	0.57553	1.78836	0.0737185	0.999539
TMEM40	141.724	1.02617	0.527994	1.94353	0.0519524	0.999539
IL1RL1	27.7797	1.02492	0.57269	1.78967	0.0735074	0.999539
CNN1	1286.56	1.0245	0.44413	2.30675	0.0210687	0.999539
DGKI	293.884	1.01874	0.487593	2.08932	0.0366791	0.999539
IL24	109.908	1.01432	0.542366	1.87017	0.0614605	0.999539
FLJ45872	364.457	1.01331	0.477476	2.12223	0.0338185	0.999539
PCDH15	45.1925	1.01279	0.5804	1.74499	0.0809867	0.999539
RGS4	765.39	1.01211	0.453008	2.2342	0.0254698	0.999539
SPAG17	120.079	1.00801	0.536649	1.87833	0.0603357	0.999539
CSRP3	30.7088	1.00766	0.577316	1.74543	0.0809108	0.999539
PDLIM1	519.789	0.996577	0.462367	2.15538	0.0311319	0.999539
SPOCD1	565.246	0.994914	0.459471	2.16535	0.0303611	0.999539
AMMECR1	390.819	0.991786	0.472322	2.09981	0.0357457	0.999539
DGKA	1338.25	0.98987	0.43928	2.25339	0.0242343	0.999539
NEXN-AS1	45.7345	0.985289	0.579917	1.69902	0.089316	0.999539
ZNF793	54.4409	0.983212	0.575641	1.70803	0.0876308	0.999539
HDAC9	2428.96	0.974273	0.430153	2.26494	0.0235161	0.999539
MYOM1	156.53	0.968761	0.517578	1.87172	0.0612451	0.999539
GFRA1	221.869	0.963325	0.496711	1.93941	0.0524517	0.999539
AOX1	2651.9	0.962686	0.427922	2.24967	0.0244696	0.999539
CCDC147	409.096	0.962581	0.46739	2.05948	0.039448	0.999539
ALPK2	2672.8	0.955691	0.426972	2.2383	0.0252016	0.999539
LINC00460	351.162	0.952452	0.472739	2.01475	0.0439305	0.999539
EFR3B	1363.21	0.949076	0.433972	2.18695	0.028746	0.999539
LOC100506297	42.4249	0.948848	0.58061	1.63423	0.102211	0.999539
CAB39L	185.198	0.948613	0.505839	1.87533	0.0607479	0.999539
MAST4	2264.01	0.947696	0.427473	2.21697	0.0266249	0.999539
FLNC	46177	0.943966	0.41731	2.26203	0.0236956	0.999539
FLJ41484	1374.71	0.9407	0.432814	2.17345	0.0297465	0.999539
NIPAL3	958.026	0.936265	0.438874	2.13333	0.0328973	0.999539
IL6R	539.796	0.930576	0.453719	2.051	0.0402672	0.999539
PIK3IP1	345.626	0.928859	0.471013	1.97204	0.0486045	0.999539
TMCC1	969.442	0.927226	0.437542	2.11917	0.0340762	0.999539
GPT	19.696	0.92663	0.553487	1.67417	0.0940979	0.999539
DENND2C	214.408	0.925681	0.495269	1.86905	0.061616	0.999539
PSG9	107.383	0.922731	0.538083	1.71485	0.0863731	0.999539
TFPI	1598.35	0.921863	0.428294	2.15241	0.0313653	0.999539
KLHL4	411.587	0.921672	0.462775	1.99162	0.0464128	0.999539
CAPN14	46.3572	0.920772	0.578765	1.59093	0.111626	0.999539
IL31RA	1090.27	0.920494	0.434366	2.11916	0.0340766	0.999539
KIAA1370	230.437	0.919909	0.490651	1.87487	0.06081	0.999539
PGM5	386.01	0.914176	0.464645	1.96747	0.0491288	0.999539
STYK1	123.412	0.912965	0.528525	1.72739	0.0840985	0.999539
MOK	370.523	0.91279	0.466242	1.95776	0.0502581	0.999539
NIPAL4	584.735	0.910228	0.448816	2.02806	0.0425537	0.999539
CYP4F3	43.9701	0.904023	0.579608	1.55971	0.118827	0.999539
FGF1	1507.4	0.899149	0.426319	2.1091	0.0349359	0.999539
HLA-DQB1	83.27	0.890862	0.552048	1.61374	0.106584	0.999539
WDR63	74.5636	0.883978	0.558124	1.58384	0.11323	0.999539
CPEB2	341.798	0.88241	0.466741	1.89058	0.0586808	0.999539
PLCXD2	394.198	0.880821	0.460229	1.91387	0.0556362	0.999539
KBTBD8	278.305	0.878112	0.476448	1.84304	0.0653235	0.999539
NEXN	1258.79	0.873421	0.426027	2.05015	0.0403495	0.999539
RCAN1	1260.26	0.873193	0.425979	2.04985	0.0403792	0.999539
MFAP5	657.742	0.872353	0.440886	1.97864	0.0478567	0.999539
FAM19A2	45.9766	0.872319	0.578196	1.50869	0.131378	0.999539
TUFT1	1877.42	0.871969	0.42001	2.07607	0.0378878	0.999539
PSG5	37.7315	0.871304	0.581159	1.49925	0.133808	0.999539
KIAA1875	50.8315	0.87074	0.575253	1.51367	0.130111	0.999539
DUSP11	1069.7	0.870369	0.428679	2.03035	0.042321	0.999539
BDKRB1	55.6863	0.869367	0.571856	1.52025	0.128447	0.999539
TTN	34.3412	0.868105	0.581133	1.49381	0.135224	0.999539
TMEM217	57.1508	0.865752	0.570681	1.51705	0.129254	0.999539
ZMAT3	4316.6	0.86237	0.411792	2.09419	0.0362433	0.999539
LUM	602.655	0.86111	0.442304	1.94687	0.0515499	0.999539
PLEKHG7	22.7058	0.860284	0.568187	1.51409	0.130004	0.999539
ZNF542	3984.03	0.859645	0.411908	2.08698	0.0368897	0.999539
LOC100507199	193.547	0.859207	0.495566	1.73379	0.0829555	0.999539
DHRS9	60.0798	0.85891	0.568263	1.51147	0.13067	0.999539
FLJ26850	13.9187	0.858794	0.511641	1.67851	0.0932479	0.999539
KIAA1539	1964.31	0.855542	0.417434	2.04953	0.0404105	0.999539
C1orf183	1707.55	0.855297	0.419156	2.04052	0.0412985	0.999539
CNTNAP5	265.447	0.851614	0.476456	1.78739	0.0738744	0.999539
ANO2	668.939	0.84812	0.437615	1.93805	0.0526173	0.999539
IGF2BP3	621.394	0.846387	0.439651	1.92513	0.0542128	0.999539
ZNF883	393.679	0.846194	0.456649	1.85305	0.0638754	0.999539
SLCO1B3	1243.43	0.844747	0.422759	1.99818	0.0456976	0.999539
ANKRD1	11138.4	0.844278	0.406014	2.07943	0.037578	0.999539
PHLDA3	2480.27	0.843379	0.413451	2.03986	0.0413647	0.999539
BTG4	88.2862	0.84251	0.545985	1.5431	0.122806	0.999539
LOC100134229	78.5766	0.841833	0.553181	1.5218	0.128058	0.999539
IVL	266.992	0.84181	0.475217	1.77142	0.0764903	0.999539
DAGLB	2117.16	0.841768	0.414846	2.02911	0.042447	0.999539
ZCCHC4	287.876	0.841543	0.471165	1.78609	0.0740843	0.999539
LOC100128770	28.5639	0.839919	0.578519	1.45184	0.146545	0.999539
LOC100505668	424.434	0.834339	0.452211	1.84502	0.0650342	0.999539
LOC100302401	25.1736	0.833624	0.574328	1.45148	0.146647	0.999539
TMEM194B	801.426	0.83152	0.430685	1.93069	0.0535211	0.999539
ABL2	7448.59	0.82752	0.404942	2.04355	0.040998	0.999539
ADAMTS6	2283.36	0.826665	0.412169	2.00565	0.044894	0.999539
LDB2	269.079	0.825946	0.473298	1.74509	0.0809696	0.999539
GSDMA	83.9734	0.825267	0.548289	1.50517	0.132281	0.999539
LOC100507032	134.989	0.825053	0.516433	1.5976	0.110133	0.999539
NFATC2	171.441	0.82308	0.500288	1.64521	0.0999259	0.999539
MXD1	217.602	0.822885	0.485266	1.69574	0.0899348	0.999539
BEST3	98.0766	0.821708	0.537979	1.5274	0.126662	0.999539
LOC100506661	98.0766	0.821708	0.537979	1.5274	0.126662	0.999539
GADD45A	3622.43	0.821459	0.40763	2.01521	0.0438831	0.999539
ZC3H12C	864.861	0.821222	0.427543	1.92079	0.0547578	0.999539
C6orf138	355.624	0.82057	0.458586	1.78935	0.0735585	0.999539
RPS27L	5305.44	0.819775	0.405296	2.02266	0.0431083	0.999539
CD82	1274.62	0.818179	0.419106	1.9522	0.0509141	0.999539
EPG5	3862.97	0.817373	0.406698	2.00978	0.0444544	0.999539
SLC16A12	78.6573	0.816334	0.55194	1.47903	0.139133	0.999539
HMBOX1	570.021	0.815126	0.438975	1.85688	0.0633279	0.999539
CNKSR1	198.725	0.812411	0.489943	1.65818	0.0972819	0.999539
SLC30A1	1132.44	0.812233	0.420586	1.93119	0.0534592	0.999539
PSTPIP2	1399.32	0.811523	0.41672	1.94741	0.051486	0.999539
FAT4	494.269	0.810977	0.44367	1.82788	0.0675672	0.999539
LOC100128252	359.176	0.807985	0.456849	1.76861	0.0769598	0.999539
IFRD1	1431.7	0.804911	0.415548	1.93699	0.0527468	0.999539
RNF144B	87.4444	0.804905	0.544665	1.4778	0.139462	0.999539
ATF5	1045.22	0.80431	0.421247	1.90935	0.0562165	0.999539
ZNF665	62.1671	0.803786	0.564778	1.42319	0.154681	0.999539
TAF13	611.569	0.803148	0.435305	1.84502	0.0650342	0.999539
RRM2B	8122.56	0.802134	0.4014	1.99834	0.0456796	0.999539
GSDMB	209.98	0.802021	0.485622	1.65153	0.0986298	0.999539
LOC100505994	1620.6	0.799717	0.413038	1.93618	0.0528455	0.999539
LOC284801	16.4672	0.799263	0.54546	1.4653	0.142839	0.999539
GBE1	1915.38	0.797771	0.410576	1.94305	0.0520096	0.999539
SEMA3C	5958.91	0.797044	0.401879	1.98329	0.0473345	0.999539
IKZF2	179.386	0.796021	0.495153	1.60762	0.107918	0.999539
LOC100506860	116.654	0.795789	0.524544	1.51711	0.12924	0.999539
NEB	82.1283	0.795217	0.548238	1.4505	0.14692	0.999539
C5orf62	701.285	0.791822	0.429792	1.84234	0.0654258	0.999539
CGB8	102.09	0.789451	0.533409	1.48001	0.138871	0.999539
NTN4	379.379	0.786303	0.452113	1.73917	0.082004	0.999539
RGS20	53.4607	0.784959	0.571263	1.37408	0.169418	0.999539
GPR87	487.431	0.782596	0.441116	1.77413	0.0760419	0.999539
C6orf132	277.267	0.781778	0.467521	1.67218	0.0944893	0.999539
LOC151760	2562.49	0.781233	0.40537	1.92721	0.0539536	0.999539
DDIT3	328.363	0.780668	0.458519	1.70259	0.0886457	0.999539
TNFRSF9	831.466	0.779806	0.423719	1.84038	0.0657121	0.999539
SLC31A2	242.741	0.779709	0.474902	1.64183	0.100625	0.999539
FRMD6	8588.17	0.7793	0.398325	1.95644	0.0504132	0.999539
OBFC2A	1933.54	0.779061	0.408156	1.90873	0.0562963	0.999539
RRAD	50.0704	0.778395	0.573709	1.35678	0.174852	0.999539
ZBTB20	262.702	0.77829	0.470209	1.6552	0.097884	0.999539
LOC100506472	91.9187	0.777291	0.539911	1.43966	0.149963	0.999539
ITGAX	349.328	0.77693	0.455099	1.70717	0.087791	0.999539
EBI3	360.041	0.776274	0.453585	1.71142	0.0870038	0.999539
HMOX1	1802.38	0.775384	0.408578	1.89776	0.0577272	0.999539
BCL2A1	178.083	0.771192	0.493642	1.56225	0.118229	0.999539
MIR100HG	235.038	0.769569	0.475912	1.61704	0.10587	0.999539
PRKAB2	3404.52	0.76899	0.401472	1.91543	0.0554382	0.999539
TSPAN7	191.725	0.768981	0.488605	1.57383	0.115527	0.999539
SERPINB7	711.56	0.767928	0.426692	1.79972	0.0719042	0.999539
ATP10D	994.869	0.766926	0.417908	1.83515	0.0664829	0.999539
SBDSP1	1162.8	0.766694	0.414631	1.8491	0.0644436	0.999539
DPY19L2P1	322.206	0.765172	0.457956	1.67084	0.0947528	0.999539
IL1RAPL1	183.019	0.760497	0.490975	1.54895	0.121393	0.999539
ZNF426	342.709	0.76002	0.45435	1.67276	0.0943743	0.999539
SCEL	55.4672	0.760019	0.568965	1.33579	0.181617	0.999539
PIK3R3	720.508	0.759899	0.42536	1.78648	0.0740211	0.999539
PTPRM	3658.67	0.759808	0.399814	1.9004	0.05738	0.999539
PNRC2	2174.29	0.759262	0.404325	1.87785	0.0604016	0.999539
TP53I3	1544.32	0.758747	0.408758	1.85623	0.0634213	0.999539
CUX2	96.8542	0.75861	0.535317	1.41712	0.156447	0.999539
NEURL3	58.3962	0.756846	0.566409	1.33622	0.181478	0.999539
TAGLN	4067.08	0.756411	0.398699	1.8972	0.057802	0.999539
C11orf71	79.822	0.756043	0.548234	1.37905	0.167878	0.999539
SPP1	2800.19	0.756015	0.401403	1.88343	0.0596419	0.999539
DDAH1	1360.98	0.753942	0.410206	1.83796	0.0660683	0.999539
ZSCAN21	508.88	0.750712	0.436062	1.72157	0.085147	0.999539
RGS9	190.883	0.749241	0.48729	1.53757	0.124154	0.999539
RBPJ	830.347	0.748741	0.420162	1.78203	0.0747442	0.999539
MIR22HG	802.602	0.748152	0.421001	1.77708	0.0755551	0.999539
GHRLOS	24.3318	0.745298	0.575043	1.29607	0.19495	0.999539
RIMS2	519.212	0.744474	0.434633	1.71288	0.0867348	0.999539
PPP1R15A	2208.94	0.744046	0.402286	1.84954	0.0643792	0.999539
HOXA1	445.225	0.741009	0.440448	1.6824	0.0924916	0.999539
HSPB8	2522.41	0.74072	0.400492	1.84952	0.0643821	0.999539
FAM198B	2035.31	0.739994	0.402737	1.83741	0.0661489	0.999539
AMPD3	327.845	0.739186	0.454543	1.62622	0.103903	0.999539
RASGRP3	28.7253	0.73899	0.579914	1.27431	0.202554	0.999539
NEGR1	1608.64	0.738507	0.405691	1.82037	0.0687028	0.999539
TNFRSF10B	3886.22	0.738265	0.3967	1.86101	0.0627421	0.999539
MALAT1	10390	0.736907	0.392389	1.878	0.0603809	0.999539
TOB2P1	207.535	0.736279	0.480783	1.53142	0.125667	0.999539
ARHGAP30	127.148	0.735603	0.514548	1.42961	0.152829	0.999539
PKIA	486.232	0.735542	0.436269	1.68598	0.0917993	0.999539
BMPER	61.8672	0.732977	0.56264	1.30275	0.192661	0.999539
BRE	2630.72	0.732767	0.39911	1.836	0.0663573	0.999539
TMEM99	238.751	0.732052	0.471655	1.55209	0.12064	0.999539
PAFAH2	521.38	0.73151	0.433134	1.68888	0.0912428	0.999539
LOC100130111	20.9415	0.731087	0.56806	1.28699	0.198098	0.999539
FBXO48	95.0092	0.730693	0.535156	1.36538	0.172133	0.999539
KLRG1	36.0479	0.730473	0.580908	1.25747	0.208584	0.999539
C6orf48	1567.2	0.729388	0.404982	1.80104	0.0716972	0.999539
FAM65B	82.8318	0.72918	0.544539	1.33908	0.180545	0.999539
WDR47	467.354	0.727415	0.437013	1.66452	0.0960095	0.999539
TM7SF3	4280.44	0.726687	0.394657	1.84131	0.0655755	0.999539
ZNF30	171.545	0.72579	0.492644	1.47325	0.140682	0.999539
TFEC	156.438	0.725411	0.499037	1.45362	0.146051	0.999539
FAM162A	618.961	0.725343	0.426311	1.70144	0.0888602	0.999539
CREB5	2506.13	0.724823	0.398588	1.81848	0.068991	0.999539
ZNF778	653.106	0.723979	0.424399	1.70589	0.0880281	0.999539
TIMP3	2173.32	0.723642	0.399968	1.80925	0.070412	0.999539
PCLO	7747.89	0.723036	0.391498	1.84684	0.0647698	0.999539
DUSP1	1830.73	0.722775	0.401965	1.7981	0.0721607	0.999539
KRT7	139.406	0.720261	0.506888	1.42095	0.155332	0.999539
WDR66	363.154	0.719766	0.447538	1.60828	0.107774	0.999539
HBEGF	753.616	0.719613	0.419556	1.71518	0.0863131	0.999539
SESN1	661.051	0.717089	0.423257	1.69422	0.0902243	0.999539
RAB32	644.48	0.71689	0.424055	1.69056	0.0909212	0.999539
C19orf33	1335.31	0.716182	0.406036	1.76384	0.0777587	0.999539
MFSD1	1094.99	0.715425	0.409805	1.74577	0.0808509	0.999539
ZNF578	14.6221	0.715309	0.539046	1.32699	0.184512	0.999539
LOC100505817	344.196	0.715133	0.449741	1.5901	0.111812	0.999539
LOC100507501	17.5512	0.714113	0.556385	1.28349	0.199322	0.999539
TRIAP1	1173.07	0.71338	0.408153	1.74783	0.0804939	0.999539
SPAG1	729.884	0.713065	0.419764	1.69873	0.0893706	0.999539
FLJ35946	19.0157	0.71297	0.562501	1.2675	0.204976	0.999539
CYR61	12759.7	0.71266	0.388863	1.83267	0.0668509	0.999539
SLC2A3	1560.76	0.711676	0.402909	1.76634	0.0773383	0.999539
DGKH	199.913	0.711356	0.481181	1.47835	0.139313	0.999539
TMEM79	201.377	0.711107	0.48068	1.47938	0.139039	0.999539
FANK1	89.2318	0.710551	0.538525	1.31944	0.187022	0.999539
ABTB2	90.6963	0.710067	0.537358	1.3214	0.186367	0.999539
FAM5B	45.8383	0.70938	0.575447	1.23275	0.217671	0.999539
PADI4	75.5899	0.706984	0.54961	1.28634	0.198325	0.999539
HECW2	349.674	0.70526	0.447993	1.57427	0.115426	0.999539
ZNF600	108.271	0.705108	0.524349	1.34473	0.178712	0.999539
CHCHD8	1321.15	0.705086	0.404929	1.74126	0.0816388	0.999539
TM4SF19	30.7318	0.703984	0.581014	1.21165	0.225648	0.999539
TP53INP1	1331.94	0.703557	0.404605	1.73887	0.0820568	0.999539
MTUS2	32.1963	0.703091	0.581246	1.20963	0.226422	0.999539
CLN8	360.929	0.70207	0.446108	1.57377	0.115542	0.999539
UCHL3	778.916	0.702014	0.416656	1.68488	0.0920125	0.999539
JUB	3046.9	0.701652	0.393971	1.78097	0.0749167	0.999539
LOC284385	99.0222	0.700444	0.530583	1.32014	0.186788	0.999539
C12orf5	2752.94	0.700018	0.394676	1.77365	0.0761206	0.999539
RGL1	461.439	0.699614	0.434662	1.60956	0.107494	0.999539
ZNF404	440.474	0.698954	0.436578	1.60098	0.10938	0.999539
GRHL1	75.1286	0.698311	0.549644	1.27048	0.203915	0.999539
ALDH8A1	42.448	0.698046	0.577608	1.20851	0.22685	0.999539
SP100	938.549	0.697202	0.411221	1.69544	0.0899916	0.999539
PKD1L2	404.403	0.697102	0.440205	1.58358	0.113288	0.999539
CD163L1	879.045	0.696883	0.412822	1.6881	0.0913928	0.999539
FTL	39347	0.696262	0.385364	1.80676	0.0707991	0.999539
CHIC2	309.29	0.696188	0.453527	1.53505	0.12477	0.999539
LOC100506746	122.454	0.696042	0.51476	1.35217	0.176321	0.999539
DUSP14	1603.5	0.695805	0.400621	1.73682	0.0824197	0.999539
ZSWIM6	1191.29	0.695722	0.405802	1.71444	0.086448	0.999539
CD44	11078.5	0.694512	0.386887	1.79513	0.0726331	0.999539
PUS3	236.145	0.692689	0.46894	1.47714	0.139639	0.999539
LOC100505481	18.5544	0.692517	0.56156	1.2332	0.2175	0.999539
ZFYVE1	837.739	0.690984	0.413462	1.67122	0.0946788	0.999539
TNC	18694	0.689991	0.38534	1.7906	0.0733569	0.999539
ACER2	280.08	0.689859	0.458483	1.50465	0.132413	0.999539
SYT14	497.21	0.689492	0.430557	1.60139	0.10929	0.999539
DIRC3	28.806	0.688378	0.580383	1.18607	0.235593	0.999539
GNAQ	203.003	0.687901	0.478279	1.43828	0.150354	0.999539
LOC652276	264.513	0.684752	0.461363	1.48419	0.137758	0.999539
USP2	47.8448	0.683742	0.573403	1.19243	0.233093	0.999539
GPR112	53.7028	0.682854	0.56839	1.20138	0.229603	0.999539
TOR1AIP2	2195.65	0.682712	0.394885	1.72889	0.0838294	0.999539
COG5	2983.4	0.681889	0.391715	1.74078	0.0817225	0.999539
LOC100379224	69.8125	0.681069	0.553668	1.23011	0.218658	0.999539
GRIP1	312.381	0.680519	0.45154	1.50711	0.131783	0.999539
CIDECP	215.261	0.679886	0.473774	1.43504	0.151275	0.999539
LOC100507563	118.142	0.678336	0.51633	1.31376	0.188925	0.999539
BBS4	458.832	0.678256	0.432724	1.56741	0.117018	0.999539
DSG2	1684.93	0.67803	0.397786	1.70451	0.088286	0.999539
CYFIP2	3343.99	0.677856	0.390292	1.73679	0.0824239	0.999539
NECAP1	1676.69	0.677038	0.397742	1.7022	0.088717	0.999539
BBC3	483.268	0.676298	0.430353	1.57149	0.116068	0.999539
ZFHX2	327.568	0.675266	0.448508	1.50558	0.132174	0.999539
IRAK2	334.89	0.675223	0.447341	1.50942	0.131193	0.999539
PCSK5	380.29	0.674987	0.440922	1.53086	0.125805	0.999539
ANKRD64	100.106	0.672044	0.528264	1.27218	0.203311	0.999539
TLR3	70.8158	0.671719	0.552402	1.216	0.223986	0.999539
LOC100506394	64.9577	0.671644	0.557759	1.20418	0.228519	0.999539
LOC152225	616.62	0.671561	0.420668	1.59642	0.110396	0.999539
LOC100652924	35.6674	0.671403	0.580714	1.15617	0.247613	0.999539
LOC100128338	38.5964	0.671395	0.579513	1.15855	0.24664	0.999539
ZNF662	432.091	0.670973	0.434596	1.5439	0.122612	0.999539
C5orf41	339.826	0.670427	0.446129	1.50276	0.1329	0.999539
OCLN	243.168	0.669433	0.465145	1.43919	0.150096	0.999539
TMEM64	924.249	0.669285	0.408484	1.63846	0.101326	0.999539
MAP2K3	3091.52	0.669092	0.38987	1.71619	0.0861266	0.999539
PTP4A1	9292.55	0.669086	0.384157	1.7417	0.0815612	0.999539
NDUFAF1	156.761	0.667605	0.494748	1.34938	0.177214	0.999539
NCEH1	1259.24	0.667546	0.401513	1.66258	0.096397	0.999539
LOC729603	136.258	0.666874	0.504992	1.32056	0.186647	0.999539
SRPX2	1147.48	0.666293	0.403219	1.65244	0.0984457	0.999539
RNF6	1701.23	0.66545	0.396168	1.67972	0.0930127	0.999539
CA11	300.826	0.664756	0.452178	1.47012	0.141529	0.999539
ANKRD34A	402.881	0.664733	0.437182	1.5205	0.128386	0.999539
C12orf45	296.432	0.66464	0.452992	1.46722	0.142316	0.999539
LOC221442	83.5352	0.663719	0.540924	1.22701	0.219819	0.999539
LCA5	173.874	0.663697	0.487046	1.3627	0.172977	0.999539
ZNF528	159.229	0.662927	0.493288	1.34389	0.178982	0.999539
YPEL5	1570.04	0.662115	0.397	1.66779	0.0953565	0.999539
MXI1	748.669	0.661725	0.41339	1.60073	0.109437	0.999539
CPEB4	1370.41	0.659914	0.399067	1.65364	0.0982	0.999539
SH3BP5L	1589.71	0.659566	0.396508	1.66344	0.0962251	0.999539
KIAA1609	1970.64	0.659528	0.393452	1.67626	0.0936873	0.999539
ZNF239	549.955	0.659319	0.42351	1.5568	0.119518	0.999539
NAAA	43.9932	0.658383	0.575931	1.14316	0.252971	0.999539
RGMB	1851.55	0.658211	0.394122	1.67007	0.0949058	0.999539
POT1	379.529	0.657796	0.439368	1.49714	0.134356	0.999539
RAB40B	96.2546	0.657447	0.530392	1.23955	0.215142	0.999539
PTPN22	39.5997	0.657438	0.578831	1.1358	0.256039	0.999539
PNPLA8	698.956	0.657355	0.415019	1.58392	0.113213	0.999539
AMZ2	2612.59	0.656899	0.389947	1.68458	0.0920689	0.999539
ATP7B	350.239	0.656591	0.443275	1.48123	0.138546	0.999539
C4orf19	387.855	0.656	0.438143	1.49723	0.134334	0.999539
MERTK	435.723	0.6559	0.432734	1.51571	0.129592	0.999539
EDA2R	1854.18	0.655006	0.393727	1.6636	0.0961916	0.999539
TIGD6	159.771	0.653471	0.492376	1.32718	0.18445	0.999539
VGLL3	2169.84	0.653255	0.391526	1.66849	0.0952193	0.999539
GAB2	753.766	0.652891	0.412228	1.58381	0.113237	0.999539
LOC100505940	23.49	0.652778	0.575514	1.13425	0.256688	0.999539
CHST7	23.49	0.652778	0.575514	1.13425	0.256688	0.999539
AKAP8L	1527.05	0.652306	0.396341	1.64582	0.0998007	0.999539
SLC6A13	22.0254	0.652203	0.572828	1.13857	0.254884	0.999539
GEMIN8	104.58	0.651673	0.523919	1.24384	0.213557	0.999539
C7orf58	100.187	0.6509	0.527085	1.23491	0.216865	0.999539
SYT11	629.743	0.650391	0.417701	1.55707	0.119453	0.999539
C17orf63	1153.44	0.650158	0.401267	1.62026	0.105176	0.999539
COL11A2	171.026	0.650153	0.487232	1.33438	0.182079	0.999539
LOC387895	127.551	0.649215	0.508811	1.27595	0.201975	0.999539
FBXL4	263.371	0.648531	0.458477	1.41453	0.157205	0.999539
ASCC3	3579.16	0.648245	0.386209	1.67848	0.0932526	0.999539
CCDC141	14.7028	0.647781	0.543878	1.19104	0.233638	0.999539
ZDHHC14	218.432	0.647518	0.4702	1.37711	0.168478	0.999539
CCL4	49.39	0.647356	0.571338	1.13305	0.257193	0.999539
COQ10B	484.214	0.647304	0.427328	1.51477	0.129831	0.999539
GPR39	566.307	0.646491	0.421072	1.53535	0.124699	0.999539
SNORA76	44.9965	0.645753	0.574952	1.12314	0.261377	0.999539
FBXL13	1068.12	0.645201	0.402362	1.60353	0.108817	0.999539
LOC389023	73.8256	0.644805	0.548619	1.17532	0.239865	0.999539
SLC27A2	101.19	0.644083	0.525982	1.22453	0.220751	0.999539
ANKRD13A	1504.49	0.644071	0.395627	1.62798	0.10353	0.999539
LOC401588	396.804	0.643986	0.435898	1.47738	0.139574	0.999539
ACYP2	67.9675	0.642978	0.553948	1.16072	0.245756	0.999539
PAAF1	406.594	0.642634	0.434614	1.47863	0.139238	0.999539
BTBD10	1981.02	0.641873	0.391346	1.64017	0.10097	0.999539
DNAJB5	2362.66	0.641768	0.389241	1.64877	0.0991957	0.999539
C21orf119	201.861	0.64176	0.475026	1.351	0.176696	0.999539
JPX	118.303	0.641484	0.514038	1.24793	0.212056	0.999539
MAP1LC3B	3318.49	0.641391	0.385968	1.66177	0.0965582	0.999539
GPATCH4	2613.88	0.641151	0.388071	1.65215	0.0985044	0.999539
MRPS33	400.275	0.640131	0.435114	1.47118	0.141243	0.999539
ALOXE3	267.845	0.639969	0.456729	1.4012	0.161154	0.999539
PLCL2	338.223	0.639251	0.443487	1.44142	0.149466	0.999539
SEMA4G	353.871	0.63836	0.441046	1.44738	0.147791	0.999539
LOC729974	129.558	0.638146	0.506948	1.2588	0.208103	0.999539
MKI67IP	2583.83	0.638106	0.387866	1.64517	0.0999345	0.999539
OTUD7B	1311.25	0.637938	0.397341	1.60552	0.10838	0.999539
PLEKHM1	1244.81	0.637466	0.398283	1.60053	0.10948	0.999539
FOSB	53.3223	0.637219	0.567566	1.12272	0.261555	0.999539
ADAM12	1100.66	0.63676	0.400751	1.58892	0.112079	0.999539
ZNF187	463.872	0.635545	0.427982	1.48498	0.137548	0.999539
LOC100506267	48.9287	0.63518	0.571451	1.11152	0.266344	0.999539
LOC100505490	48.9287	0.63518	0.571451	1.11152	0.266344	0.999539
ATP1A2	24.4932	0.634783	0.577265	1.09964	0.271489	0.999539
CORO1C	7091.65	0.633572	0.380728	1.66411	0.0960906	0.999539
DTWD1	480.523	0.633346	0.42626	1.48582	0.137326	0.999539
FAM176A	1244.51	0.632675	0.397744	1.59066	0.111687	0.999539
LAMB3	14664	0.631911	0.378531	1.66938	0.0950421	0.999539
RG9MTD3	285.039	0.630565	0.452231	1.39434	0.163214	0.999539
SYT9	81.6901	0.630307	0.541018	1.16504	0.244003	0.999539
IL2RG	40.1416	0.629937	0.57818	1.08952	0.275926	0.999539
ABHD4	1401.53	0.629825	0.395201	1.59368	0.111007	0.999539
FAM19A3	18.6351	0.629773	0.564112	1.1164	0.264252	0.999539
FAM114A2	498.178	0.629704	0.424395	1.48377	0.13787	0.999539
PROM2	80.2256	0.629696	0.542273	1.16122	0.245554	0.999539
MAGI2	157.465	0.629164	0.491758	1.27942	0.20075	0.999539
PXDNL	38.6771	0.628927	0.579045	1.08614	0.277415	0.999539
C2orf51	77.2966	0.628419	0.544823	1.15344	0.248731	0.999539
C1GALT1	2752.29	0.628367	0.386087	1.62753	0.103625	0.999539
USP15	1771.7	0.62763	0.391199	1.60438	0.108631	0.999539
SEC23B	1731.61	0.627581	0.391526	1.60291	0.108954	0.999539
ZNF423	55.7901	0.627374	0.564963	1.11047	0.266796	0.999539
COL27A1	2647.77	0.627269	0.386333	1.62365	0.104451	0.999539
PLIN2	2388.23	0.626657	0.387333	1.61788	0.105689	0.999539
LOC100507053	54.3256	0.6265	0.566325	1.10626	0.268616	0.999539
S100A16	7813.85	0.626373	0.379501	1.65052	0.0988369	0.999539
TMEM192	718.721	0.626256	0.410812	1.52444	0.1274	0.999539
SMUG1	587.214	0.626098	0.417643	1.49912	0.133842	0.999539
LOC439990	347.172	0.626014	0.440901	1.41985	0.155651	0.999539
RPP40	454.243	0.6257	0.427931	1.46215	0.1437	0.999539
FBXW10	34.2836	0.625449	0.580898	1.07669	0.281618	0.999539
ZDHHC9	591.146	0.624987	0.417286	1.49774	0.1342	0.999539
STX6	1501.98	0.624715	0.393425	1.58789	0.112311	0.999539
EID3	32.819	0.62425	0.581186	1.0741	0.282779	0.999539
LOC100653016	14.2416	0.624116	0.542026	1.15145	0.249547	0.999539
APOO	258.216	0.623399	0.457557	1.36245	0.173055	0.999539
PKP2	1001.4	0.623094	0.401388	1.55235	0.120579	0.999539
SMEK1	1247.84	0.622552	0.396549	1.56993	0.116432	0.999539
ZNF19	65.5804	0.622472	0.555484	1.12059	0.26246	0.999539
XKR9	82.6934	0.622472	0.539805	1.15314	0.248852	0.999539
CD72	12.7771	0.621415	0.530613	1.17113	0.241548	0.999539
ZNF485	280.726	0.621384	0.452336	1.37372	0.169528	0.999539
CYP51A1	2073.73	0.621357	0.38836	1.59995	0.109609	0.999539
TIMM9	1124.2	0.620887	0.398517	1.55799	0.119235	0.999539
AKR1B10	95.4128	0.6206	0.529194	1.17273	0.240906	0.999539
BLCAP	1520.8	0.61969	0.392643	1.57825	0.114508	0.999539
RBM24	529.637	0.619622	0.420917	1.47208	0.141	0.999539
LOC553103	59.7224	0.618979	0.560963	1.10342	0.269844	0.999539
CDKL5	186.374	0.61868	0.478826	1.29208	0.19633	0.999539
FEZ1	216.207	0.618248	0.468567	1.31944	0.187021	0.999539
PLEKHA3	623.066	0.617968	0.414687	1.4902	0.136171	0.999539
PPY	11.3125	0.617572	0.516093	1.19663	0.231451	0.999539
GLRX	1898.45	0.617093	0.389013	1.5863	0.112671	0.999539
PLEKHA1	874.444	0.616995	0.404135	1.5267	0.126835	0.999539
RHOB	2146.44	0.616296	0.387346	1.59107	0.111593	0.999539
ST7	433.359	0.615918	0.429096	1.43539	0.151177	0.999539
DISP1	220.139	0.615567	0.467154	1.31769	0.187606	0.999539
TRIP11	580.595	0.614081	0.416838	1.47319	0.140701	0.999539
ZNF283	283.736	0.613399	0.451023	1.36002	0.173825	0.999539
AMZ2P1	351.727	0.612688	0.439005	1.39563	0.162827	0.999539
NME7	1788.7	0.612266	0.389288	1.57278	0.115769	0.999539
FMN1	1636.14	0.611379	0.39052	1.56555	0.117454	0.999539
SNHG8	880.003	0.610613	0.403281	1.51411	0.129997	0.999539
THTPA	283.275	0.610471	0.45087	1.35399	0.175741	0.999539
CCDC132	735.234	0.610112	0.408409	1.49388	0.135208	0.999539
LOC100652766	294.53	0.609966	0.448545	1.35988	0.173869	0.999539
DYNC2LI1	348.336	0.609795	0.439251	1.38826	0.165058	0.999539
CPA4	7841.93	0.609548	0.567001	1.07504	0.282358	0.999539
LYRM5	142.9	0.609537	0.497723	1.22465	0.220706	0.999539
ZKSCAN4	101.813	0.609356	0.523714	1.16353	0.244616	0.999539
ARG2	926.025	0.609074	0.40178	1.51594	0.129535	0.999539
MDM2	10928.3	0.608962	0.565999	1.07591	0.281969	0.999539
FBXL17	342.478	0.608776	0.440057	1.3834	0.166541	0.999539
LOC100507459	46.5417	0.60853	0.573027	1.06196	0.288255	0.999539
MMP24	770.002	0.608499	0.406834	1.49569	0.134734	0.999539
FER	477.998	0.607162	0.423915	1.43227	0.152065	0.999539
RBP4	45.0772	0.607158	0.574231	1.05734	0.290356	0.999539
LOC728730	45.0772	0.607158	0.574231	1.05734	0.290356	0.999539
PITPNC1	110.139	0.606834	0.517552	1.17251	0.240994	0.999539
IL12A	57.7966	0.60682	0.562486	1.07882	0.280669	0.999539
C4orf32	500.508	0.606687	0.421929	1.43789	0.150465	0.999539
PIP5K1A	4527.46	0.606547	0.379684	1.5975	0.110154	0.999539
TTC17	1611.95	0.60622	0.390166	1.55375	0.120244	0.999539
SFTA1P	2065.32	0.605999	0.560801	1.08059	0.279877	0.999539
SNAPIN	481.93	0.605957	0.423448	1.43101	0.152428	0.999539
ATOX1	1289.11	0.605631	0.394017	1.53707	0.124276	0.999539
STAMBP	1863.03	0.604082	0.387773	1.55782	0.119275	0.999539
MGST1	461.427	0.603106	0.425054	1.41889	0.155931	0.999539
SERPINE1	37396	0.602954	0.556444	1.08358	0.278549	0.999539
GRIN2C	88.6322	0.601753	0.53381	1.12728	0.259624	0.999539
GOLGA7	911.08	0.60154	0.401392	1.49863	0.133969	0.999539
LOC285540	26.4997	0.600511	0.579647	1.03599	0.300205	0.999539
LOC339400	950.542	0.600093	0.551663	1.08779	0.276688	0.999539
PRSS8	13.7803	0.599974	0.540078	1.1109	0.26661	0.999539
TBC1D22B	1103.42	0.5999	0.396595	1.51263	0.130374	0.999539
LINGO2	61.7289	0.599584	0.558442	1.07367	0.282969	0.999539
FBXW7	891.58	0.599061	0.401698	1.49132	0.135877	0.999539
ABCC9	889.159	0.599041	0.550139	1.08889	0.276202	0.999539
TYW1	433.601	0.598826	0.427444	1.40095	0.16123	0.999539
GATSL3	130.723	0.598786	0.503868	1.18838	0.234685	0.999539
PEX6	95.4935	0.59856	0.528055	1.13352	0.256997	0.999539
C8orf46	95.4935	0.59856	0.528055	1.13352	0.256997	0.999539
HKDC1	454.646	0.59847	0.425265	1.40729	0.159343	0.999539
ZNF667	186.997	0.598129	0.477097	1.25368	0.209957	0.999539
ELF1	565.731	0.597833	0.416181	1.43647	0.150868	0.999539
PNLIPRP3	47.545	0.597127	0.571913	1.04409	0.296445	0.999539
HMGN2P46	12.3158	0.596179	0.528091	1.12893	0.258926	0.999539
IL10RA	12.3158	0.596179	0.528091	1.12893	0.258926	0.999539
LOC100287813	179.674	0.595398	0.47977	1.24101	0.214603	0.999539
LMLN	157.165	0.595281	0.489623	1.2158	0.224063	0.999539
DRAM1	744.886	0.595068	0.406437	1.46411	0.143164	0.999539
GDF15	733.631	0.595053	0.406908	1.46238	0.143638	0.999539
MGAM	773.612	0.594677	0.544063	1.09303	0.274381	0.999539
CSMD3	1116.84	0.593904	0.395675	1.50099	0.133358	0.999539
SLC9A7	465.982	0.593094	0.423663	1.39992	0.161537	0.999539
IMMP2L	215.907	0.592691	0.466692	1.26998	0.204091	0.999539
PGGT1B	469.914	0.591971	0.423188	1.39884	0.161862	0.999539
FLJ22447	2924.8	0.591552	0.381189	1.55186	0.120696	0.999539
BBS12	85.2419	0.591521	0.536188	1.1032	0.269942	0.999539
TRPC4	10.8513	0.591471	0.51289	1.15321	0.248824	0.999539
CSAD	169.423	0.591224	0.483768	1.22212	0.221661	0.999539
CNO	253.604	0.591132	0.456032	1.29625	0.19489	0.999539
ZNF146	3033.04	0.590748	0.380768	1.55147	0.12079	0.999539
SC5DL	1166.88	0.590667	0.394373	1.49774	0.134202	0.999539
C4orf10	325.065	0.590552	0.441274	1.33829	0.180802	0.999539
GALNT5	156.703	0.59023	0.48951	1.20576	0.227912	0.999539
COBLL1	1023.49	0.590145	0.397269	1.48551	0.137409	0.999539
ADM	72.5225	0.589658	0.547679	1.07665	0.281637	0.999539
PVT1	1024.49	0.589395	0.397165	1.48401	0.137807	0.999539
LOC643072	51.4772	0.589361	0.568135	1.03736	0.299568	0.999539
RAD51C	1838.94	0.589196	0.38626	1.52539	0.127162	0.999539
TTPAL	1478.24	0.588694	0.38961	1.51098	0.130793	0.999539
YBEY	61.2676	0.588693	0.558601	1.05387	0.291943	0.999539
DST	14815.4	0.588588	0.373296	1.57673	0.114857	0.999539
SERPING1	1022.57	0.588409	0.397104	1.48175	0.138406	0.999539
ZNF567	305.023	0.588134	0.444652	1.32268	0.185941	0.999539
LOC100505991	50.0127	0.587666	0.569476	1.03194	0.3021	0.999539
ZNF549	199.797	0.586833	0.471598	1.24435	0.213371	0.999539
PTPRR	378.953	0.586518	0.432801	1.35517	0.175363	0.999539
SUV420H1	1212.6	0.585282	0.392981	1.48934	0.136399	0.999539
CPNE8	900.31	0.5847	0.399916	1.46206	0.143726	0.999539
FHL2	4550.65	0.584484	0.377043	1.55018	0.121099	0.999539
SNX16	495.976	0.584328	0.420138	1.3908	0.164287	0.999539
GABRA2	115.616	0.58431	0.512566	1.13997	0.254299	0.999539
ZNF34	105.826	0.584272	0.51945	1.12479	0.260678	0.999539
KCTD5	1529.36	0.584199	0.388532	1.5036	0.132683	0.999539
KBTBD3	56.874	0.58409	0.562772	1.03788	0.299326	0.999539
BIRC2	3444.88	0.584005	0.378916	1.54125	0.123256	0.999539
CRADD	277.659	0.583251	0.449786	1.29673	0.194724	0.999539
MICALCL	1227.87	0.58288	0.392463	1.48518	0.137495	0.999539
LOC100124692	45.6192	0.5822	0.573322	1.01549	0.309875	0.999539
LOC100506425	26.0384	0.581868	0.579451	1.00417	0.315296	0.999539
LOC284408	83.3161	0.581774	0.537473	1.08243	0.279063	0.999539
TRPM6	206.197	0.581656	0.46902	1.24015	0.214919	0.999539
KIRREL3	475.473	0.580661	0.421597	1.37729	0.168423	0.999539
LOC202781	53.945	0.580633	0.565566	1.02664	0.30459	0.999539
YRDC	1065.9	0.580608	0.395292	1.46881	0.141885	0.999539
CALCOCO1	1114.39	0.579973	0.394216	1.47121	0.141235	0.999539
MRPL52	1132.05	0.579141	0.393779	1.47073	0.141365	0.999539
XRCC4	716.38	0.579113	0.406022	1.42631	0.153779	0.999539
C15orf58	24.5739	0.579109	0.578066	1.0018	0.316438	0.999539
LIMA1	5673.12	0.578932	0.375189	1.54304	0.122821	0.999539
FOXC1	208.665	0.578874	0.467991	1.23694	0.216111	0.999539
POLR3GL	272.804	0.578822	0.450496	1.28486	0.198843	0.999539
TPMT	681.151	0.578102	0.407569	1.41841	0.15607	0.999539
STAT3	3010.28	0.577809	0.379336	1.52321	0.127706	0.999539
ACHE	358.991	0.577412	0.43477	1.32809	0.184149	0.999539
C5orf32	665.502	0.577199	0.408261	1.4138	0.157421	0.999539
MARCO	411.876	0.577091	0.427837	1.34886	0.177382	0.999539
MAP7D3	967.62	0.576674	0.397204	1.45183	0.146548	0.999539
EXD2	661.109	0.576581	0.408425	1.41172	0.158033	0.999539
IL6ST	6075.55	0.57646	0.374574	1.53898	0.12381	0.999539
GDAP1L1	23.1094	0.576181	0.576159	1.00004	0.317292	0.999539
UQCRHL	156.784	0.575713	0.488525	1.17847	0.238609	0.999539
CHIC1	631.277	0.574825	0.409857	1.4025	0.160766	0.999539
RAB30	242.972	0.574729	0.457471	1.25632	0.209001	0.999539
BLOC1S3	233.181	0.574347	0.460135	1.24821	0.211953	0.999539
TMEM199	555.883	0.574006	0.414511	1.38478	0.166119	0.999539
TAF4B	188.623	0.574	0.474758	1.20904	0.226649	0.999539
ZCWPW1	109.297	0.573429	0.516369	1.1105	0.266782	0.999539
OSTM1	544.167	0.571951	0.415149	1.3777	0.168296	0.999539
GJA1	1387.46	0.57153	0.388853	1.46978	0.14162	0.999539
LOC100131679	38.2966	0.571219	0.578706	0.987062	0.323612	0.999539
COMMD7	1582.89	0.570919	0.386493	1.47718	0.139628	0.999539
GCNT2	334.095	0.570703	0.438041	1.30285	0.192626	0.999539
VSIG1	54.9483	0.570629	0.564316	1.01119	0.311927	0.999539
LOC100505566	11.8545	0.570288	0.525398	1.08544	0.277727	0.999539
RPL23AP53	138.207	0.569799	0.497825	1.14458	0.252384	0.999539
KCNE1L	7.92224	0.56967	0.466124	1.22214	0.221654	0.999539
ABCA17P	7.92224	0.56967	0.466124	1.22214	0.221654	0.999539
RAD51B	221.465	0.569578	0.463223	1.2296	0.218848	0.999539
ISCU	1248.47	0.569292	0.390651	1.45729	0.145036	0.999539
CDK6	8787.76	0.568956	0.372267	1.52836	0.126424	0.999539
TYW1B	136.742	0.568842	0.498594	1.14089	0.253915	0.999539
LOC100506079	86.7871	0.568737	0.53389	1.06527	0.286754	0.999539
FILIP1	36.8321	0.568719	0.579519	0.981364	0.326413	0.999539
THAP2	36.8321	0.568719	0.579519	0.981364	0.326413	0.999539
CDKL3	36.8321	0.568719	0.579519	0.981364	0.326413	0.999539
ZNF433	53.4837	0.568662	0.565705	1.00523	0.314788	0.999539
RGNEF	1381.23	0.568597	0.388616	1.46313	0.143431	0.999539
UFC1	1532.09	0.568131	0.386729	1.46907	0.141815	0.999539
MYC	4779.25	0.568069	0.374835	1.51552	0.129642	0.999539
ZCCHC7	778.835	0.568005	0.402286	1.41194	0.157967	0.999539
LOC100507507	422.289	0.56761	0.425776	1.33312	0.182493	0.999539
SBDS	2227.61	0.567404	0.381282	1.48815	0.136712	0.999539
BTRC	806.281	0.567296	0.401184	1.41405	0.157346	0.999539
IL8	1166.76	0.567261	0.391845	1.44767	0.14771	0.999539
FGFR1	2910.87	0.567168	0.378409	1.49882	0.13392	0.999539
ZNF227	377.73	0.566692	0.431186	1.31426	0.188757	0.999539
ROBO1	2182.13	0.566401	0.38142	1.48498	0.137549	0.999539
LOC100289388	18.7159	0.566199	0.566174	1.00005	0.317289	0.999539
MMP25	35.3675	0.566095	0.580205	0.975681	0.329223	0.999539
LYRM7	423.292	0.565896	0.425507	1.32993	0.18354	0.999539
DHRS7	1327.96	0.565753	0.38905	1.45419	0.145893	0.999539
RRAGC	640.767	0.56574	0.408426	1.38517	0.166	0.999539
POLR3B	679.467	0.565479	0.406382	1.3915	0.164075	0.999539
ENTPD7	1159.98	0.565181	0.391748	1.44271	0.149101	0.999539
CAMK2D	956.227	0.56488	0.396261	1.42552	0.154006	0.999539
ABCA4	50.5547	0.56449	0.568446	0.99304	0.32069	0.999539
SYDE2	440.947	0.564361	0.423453	1.33276	0.182611	0.999539
2022-03-03	82.3936	0.564258	0.537627	1.04954	0.293932	0.999539
C3orf52	256.775	0.564033	0.453084	1.24487	0.213178	0.999539
LOC282997	65.7419	0.563384	0.553381	1.01808	0.308641	0.999539
FAM171B	396.389	0.563138	0.428442	1.31439	0.188717	0.999539
LOC100130705	49.0902	0.562156	0.56982	0.98655	0.323863	0.999539
DCAF8	1925.74	0.562149	0.382571	1.4694	0.141725	0.999539
PARD3	3277.78	0.561834	0.376751	1.49126	0.135893	0.999539
ZNF558	420.905	0.561389	0.425365	1.31978	0.186908	0.999539
LOC100289650	7.38025	0.561293	0.43316	1.29581	0.195041	0.999539
LOC257396	133.352	0.560969	0.500088	1.12174	0.261972	0.999539
LOC644192	55.9515	0.560847	0.563063	0.996065	0.319219	0.999539
RSPRY1	1086.67	0.56038	0.392692	1.42702	0.153573	0.999539
WDR43	4333.64	0.560301	0.37452	1.49605	0.13464	0.999539
SPANXC	177.449	0.559715	0.478216	1.17042	0.241831	0.999539
LOC550112	344.508	0.559387	0.435391	1.28479	0.198865	0.999539
WDR89	450.818	0.559279	0.421969	1.3254	0.185038	0.999539
CLIP1	3638.12	0.559262	0.375625	1.48888	0.136519	0.999539
ZNF699	245.059	0.55923	0.455712	1.22716	0.219763	0.999539
STYXL1	412.118	0.55912	0.426174	1.31195	0.189536	0.999539
RHOC	11090.1	0.559027	0.370432	1.50912	0.131267	0.999539
C6orf70	206.359	0.558897	0.467304	1.196	0.231695	0.999539
LACC1	206.359	0.558897	0.467304	1.196	0.231695	0.999539
SCN3B	84.8613	0.558664	0.535192	1.04386	0.296551	0.999539
THRB	226.943	0.557898	0.460697	1.21099	0.2259	0.999539
GEM	776.149	0.557839	0.401355	1.38989	0.164563	0.999539
AVEN	188.242	0.557289	0.473736	1.17637	0.239447	0.999539
FDXR	2970.59	0.557071	0.377077	1.47734	0.139585	0.999539
C7orf60	254.388	0.556795	0.453112	1.22882	0.219138	0.999539
UFM1	1499.82	0.556748	0.385851	1.44291	0.149045	0.999539
LOC283392	127.494	0.556567	0.503353	1.10572	0.268848	0.999539
BCL2L1	8486.4	0.556565	0.37093	1.50046	0.133496	0.999539
LIN28B	1253.89	0.556093	0.389144	1.42902	0.152999	0.999539
TAS2R5	22.6481	0.555812	0.575728	0.965407	0.334341	0.999539
RPF2	880.072	0.555718	0.397507	1.39801	0.16211	0.999539
FAM24B	103.981	0.555466	0.519339	1.06956	0.284816	0.999539
ATP8A2	199.036	0.555099	0.469582	1.18211	0.237161	0.999539
VPS13A	3329.92	0.554998	0.375844	1.47667	0.139764	0.999539
RARB	66.7451	0.554912	0.552082	1.00513	0.314836	0.999539
TMEM126A	389.147	0.554847	0.428625	1.29448	0.1955	0.999539
STARD13	926.175	0.554097	0.395966	1.39935	0.161707	0.999539
ATF7	1625.87	0.55405	0.384207	1.44206	0.149285	0.999539
SH3BGRL3	4957.28	0.553835	0.372968	1.48494	0.13756	0.999539
TRMT6	1548.47	0.55371	0.384975	1.4383	0.150348	0.999539
KPNA5	247.065	0.553617	0.454749	1.21741	0.223447	0.999539
DTNA	520.976	0.553198	0.415119	1.33262	0.182655	0.999539
TNFRSF12A	4737.96	0.552531	0.373081	1.481	0.138607	0.999539
NR2F2	1587.25	0.552267	0.384405	1.43668	0.150809	0.999539
USP46	1650.47	0.552161	0.38376	1.43882	0.150202	0.999539
LOC100506668	458.763	0.552115	0.420517	1.31294	0.189202	0.999539
ARID5B	1079.13	0.551699	0.391937	1.40762	0.159243	0.999539
ATP6V1D	2154.73	0.551456	0.379911	1.45154	0.146629	0.999539
BLOC1S2	1054.15	0.5513	0.392443	1.40479	0.160083	0.999539
MAX	1984.75	0.550668	0.38089	1.44574	0.14825	0.999539
THAP1	261.791	0.550643	0.450806	1.22146	0.22191	0.999539
NADSYN1	1159.54	0.550405	0.390185	1.41063	0.158355	0.999539
TAF12	436.253	0.54995	0.422635	1.30124	0.193175	0.999539
KAL1	2372.91	0.549843	0.378579	1.45239	0.146394	0.999539
SERAC1	280.911	0.549784	0.446356	1.23172	0.218055	0.999539
ANKRD46	168.201	0.549607	0.48153	1.14137	0.253714	0.999539
RPL39	181.923	0.54942	0.475688	1.155	0.24809	0.999539
MIR612	12.8578	0.549095	0.5356	1.0252	0.30527	0.999539
TUSC2	922.404	0.549009	0.395549	1.38797	0.165146	0.999539
CACNB4	544.57	0.548987	0.412918	1.32953	0.183673	0.999539
TMC5	55.4903	0.548888	0.563257	0.97449	0.329813	0.999539
RASA2	320.614	0.548887	0.438491	1.25176	0.210656	0.999539
INTS12	655.816	0.54887	0.405949	1.35207	0.176354	0.999539
ADA	989.553	0.548663	0.393705	1.39359	0.163442	0.999539
RNF216P1	1475.7	0.548473	0.385238	1.42372	0.154527	0.999539
ZNF323	1092.47	0.548468	0.391314	1.40161	0.161033	0.999539
EPHA2	7193.41	0.547936	0.37052	1.47883	0.139186	0.999539
TMEM9B	518.128	0.547727	0.414831	1.32036	0.186715	0.999539
PPP1R3C	199.578	0.547537	0.468855	1.16782	0.242881	0.999539
ADAMTS1	343.666	0.547224	0.434484	1.25948	0.207857	0.999539
IL1RAP	660.751	0.54722	0.405527	1.3494	0.177207	0.999539
ZNF620	170.668	0.54668	0.480246	1.13833	0.254982	0.999539
RNF19A	1446.87	0.546611	0.385389	1.41834	0.156093	0.999539
LOC100129961	47.1644	0.546532	0.571319	0.956614	0.338762	0.999539
RBM19	1986.99	0.546035	0.380365	1.43556	0.151129	0.999539
ASPHD1	251.54	0.546035	0.453003	1.20537	0.228062	0.999539
LIG4	483.36	0.545963	0.417629	1.30729	0.191113	0.999539
FYTTD1	1618.95	0.545584	0.383356	1.42318	0.154684	0.999539
BATF2	134.897	0.545526	0.498221	1.09495	0.27354	0.999539
TIGD7	358.392	0.545249	0.432054	1.26199	0.206951	0.999539
HRH1	743.629	0.544965	0.401388	1.3577	0.174558	0.999539
ZNF79	188.323	0.544926	0.472855	1.15242	0.24915	0.999539
LOC100505938	188.323	0.544926	0.472855	1.15242	0.24915	0.999539
LOC100506718	174.601	0.544794	0.47842	1.13874	0.254814	0.999539
ADAM17	1256.3	0.54473	0.387894	1.40433	0.160221	0.999539
AHNAK2	3730.47	0.54443	0.373755	1.45665	0.145213	0.999539
SP140	888.72	0.544404	0.396078	1.37448	0.169291	0.999539
C17orf89	974.989	0.544217	0.393618	1.3826	0.166787	0.999539
JMJD1C	2867.87	0.54419	0.375961	1.44746	0.147767	0.999539
DYRK3	1073.51	0.543918	0.391243	1.39023	0.164459	0.999539
MMP3	10969.8	0.543913	0.368689	1.47526	0.140142	0.999539
GLRB	226.562	0.543718	0.459758	1.18262	0.23696	0.999539
ZNF385C	18.2546	0.543516	0.565207	0.961623	0.336239	0.999539
WDR69	92.2647	0.543337	0.528125	1.0288	0.303572	0.999539
RIN2	1148.53	0.543292	0.389645	1.39433	0.163219	0.999539
LOC100506032	192.256	0.543226	0.471239	1.15276	0.249008	0.999539
IRAK4	238.82	0.543149	0.456181	1.19064	0.233793	0.999539
FAM103A1	499.089	0.543129	0.415982	1.30566	0.19167	0.999539
KCNB1	131.968	0.543079	0.499821	1.08655	0.277237	0.999539
NINJ1	2283.74	0.542791	0.378244	1.43503	0.151278	0.999539
MSLN	409.892	0.542404	0.424944	1.27641	0.20181	0.999539
GTF2H2	64.8193	0.542223	0.553637	0.979383	0.327391	0.999539
CCDC63	7.46097	0.541649	0.460368	1.17656	0.239372	0.999539
ZNF420	156.484	0.541465	0.486499	1.11298	0.265716	0.999539
CACNA2D1	959.882	0.541339	0.39372	1.37493	0.169152	0.999539
C4orf39	44.2354	0.540963	0.573853	0.942686	0.345842	0.999539
DIMT1	917.25	0.540904	0.394866	1.36984	0.170736	0.999539
GADD45B	601.087	0.540714	0.408305	1.32429	0.185407	0.999539
ATP6V1G1	1833.9	0.540682	0.380904	1.41947	0.155762	0.999539
KDM5B	1721.65	0.540625	0.381844	1.41583	0.156826	0.999539
YPEL2	528.541	0.540613	0.413342	1.30791	0.190905	0.999539
MTMR8	96.1969	0.540317	0.52474	1.02968	0.303159	0.999539
MTUS1	532.473	0.539984	0.412979	1.30753	0.191031	0.999539
ZNF434	447.67	0.539974	0.420531	1.28403	0.199133	0.999539
ZNF566	226.101	0.539967	0.459621	1.17481	0.240071	0.999539
EFNB1	838.846	0.539957	0.397248	1.35924	0.17407	0.999539
DDX28	271.201	0.539743	0.447733	1.2055	0.22801	0.999539
LOC100506562	23.6514	0.539433	0.577423	0.934208	0.350197	0.999539
RFX3	283.459	0.539414	0.444977	1.21223	0.225425	0.999539
ABCA13	205.517	0.539351	0.466198	1.15691	0.247308	0.999539
PLS1	444.741	0.539135	0.42076	1.28134	0.200076	0.999539
RABIF	366.798	0.539062	0.430296	1.25277	0.210289	0.999539
PDE4D	75.613	0.538981	0.542875	0.992829	0.320793	0.999539
TSPAN1	113.852	0.53837	0.511379	1.05278	0.292442	0.999539
BFSP1	42.7709	0.537993	0.575051	0.935558	0.349501	0.999539
BCL6	530.548	0.537941	0.412937	1.30272	0.19267	0.999539
PPP2R3C	530.548	0.537941	0.412937	1.30272	0.19267	0.999539
ZNF454	35.9095	0.537117	0.579759	0.92645	0.354212	0.999539
ABCB1	501.638	0.537107	0.415207	1.29359	0.195808	0.999539
CIRH1A	3585.73	0.537073	0.373229	1.43899	0.150153	0.999539
ANKRD26P1	284.462	0.537011	0.444571	1.20793	0.227074	0.999539
CAV2	705.091	0.536948	0.402318	1.33464	0.181995	0.999539
CCDC30	55.029	0.536866	0.563428	0.952855	0.340663	0.999539
CHCHD4	543.809	0.5365	0.411797	1.30283	0.192634	0.999539
HIVEP2	2093.49	0.536386	0.378618	1.41669	0.156572	0.999539
CSDA	8854.54	0.536289	0.36844	1.45557	0.145512	0.999539
PSG8	6.91898	0.53619	0.426453	1.25732	0.208636	0.999539
MR1	187.401	0.536043	0.472611	1.13422	0.256704	0.999539
MYO6	1839.08	0.535898	0.380343	1.40899	0.158839	0.999539
NBR1	2581.35	0.535642	0.376076	1.42429	0.154362	0.999539
CCRN4L	299.188	0.53514	0.441383	1.21241	0.225354	0.999539
LOC100505715	468.334	0.534943	0.41802	1.2797	0.200649	0.999539
RSC1A1	234.969	0.534413	0.456614	1.17038	0.241847	0.999539
MYOM2	34.445	0.53363	0.580403	0.919413	0.35788	0.999539
C19orf51	146.233	0.533462	0.491198	1.08604	0.277461	0.999539
ZMAT5	455.615	0.533073	0.4191	1.27194	0.203393	0.999539
IGSF1	46.7031	0.533043	0.571503	0.932703	0.350973	0.999539
MED20	1552.91	0.533019	0.382696	1.3928	0.16368	0.999539
PPM1L	58.9613	0.532743	0.55932	0.952485	0.340851	0.999539
HIPK3	1823.13	0.531872	0.380035	1.39953	0.161653	0.999539
UBE2E2	1132.28	0.531638	0.388745	1.36758	0.171445	0.999539
LOC100268168	52.0999	0.531487	0.56625	0.93861	0.347931	0.999539
C17orf69	64.3581	0.531453	0.553779	0.959685	0.337214	0.999539
SH3RF2	1878.56	0.531418	0.379551	1.40012	0.161477	0.999539
ATF3	609.113	0.531353	0.406916	1.3058	0.191619	0.999539
TRIM62	393.863	0.531057	0.425934	1.2468	0.212469	0.999539
SBK2	20.7224	0.530565	0.572459	0.926818	0.354021	0.999539
PPM1K	252.162	0.530438	0.451656	1.17443	0.240223	0.999539
PBX1	434.57	0.530409	0.421065	1.25968	0.207784	0.999539
ALG5	318.85	0.530348	0.437277	1.21284	0.22519	0.999539
FLRT2	1073	0.53032	0.389845	1.36034	0.173723	0.999539
AQP3	32.9805	0.53007	0.580884	0.912522	0.361494	0.999539
SLC13A3	245.301	0.530019	0.453429	1.16891	0.242439	0.999539
SLC19A2	535.103	0.529661	0.411816	1.28616	0.198388	0.999539
DNAJC16	719.978	0.529114	0.400863	1.31994	0.186857	0.999539
DCTN4	2125.35	0.52908	0.377627	1.40107	0.161195	0.999539
ERC2	207.062	0.528847	0.464932	1.13747	0.255341	0.999539
TMEM184C	706.255	0.528785	0.401465	1.31714	0.187793	0.999539
ISPD	50.6354	0.528637	0.567643	0.931285	0.351706	0.999539
ZNF772	170.288	0.528322	0.479222	1.10246	0.270262	0.999539
NR4A3	68.2904	0.527999	0.549707	0.960509	0.336799	0.999539
LOC100505738	288.476	0.527549	0.44297	1.19093	0.23368	0.999539
IL23A	56.0322	0.527475	0.562179	0.938268	0.348107	0.999539
PARP11	323.785	0.527352	0.436153	1.2091	0.226625	0.999539
ZNF211	168.823	0.527206	0.479805	1.09879	0.271859	0.999539
LYPLAL1	174.22	0.526797	0.477403	1.10346	0.269826	0.999539
ZNF284	161.962	0.526526	0.482862	1.09043	0.275525	0.999539
FGF18	31.516	0.526213	0.581184	0.905415	0.365245	0.999539
MACROD2	31.516	0.526213	0.581184	0.905415	0.365245	0.999539
PTPRQ	31.516	0.526213	0.581184	0.905415	0.365245	0.999539
ZNF16	396.873	0.525836	0.425099	1.23697	0.216098	0.999539
EDEM3	656.3	0.525826	0.403688	1.30255	0.192727	0.999539
IQCG	155.101	0.525729	0.486159	1.08139	0.279522	0.999539
SORCS3	19.2578	0.52568	0.568823	0.924154	0.355406	0.999539
ZBTB7B	1621.93	0.525658	0.381185	1.37901	0.167891	0.999539
PDGFC	1348.78	0.525435	0.384449	1.36672	0.171712	0.999539
KRT75	1199.21	0.525136	0.386811	1.3576	0.174589	0.999539
PUS7L	717.13	0.525015	0.400594	1.31059	0.189996	0.999539
C5orf28	406.202	0.524985	0.423864	1.23857	0.215505	0.999539
DNHD1	935.389	0.52429	0.392659	1.33523	0.181801	0.999539
ZRANB1	993.751	0.524286	0.391095	1.34056	0.180064	0.999539
SOD2	2257.12	0.524042	0.37633	1.39251	0.163769	0.999539
ACVR2A	205.136	0.52378	0.465244	1.12582	0.260243	0.999539
PREPL	2309.63	0.52367	0.376014	1.39269	0.163714	0.999539
C4orf26	532.889	0.523569	0.483832	1.08213	0.279196	0.999539
ZFYVE9	853.514	0.523269	0.395079	1.32447	0.185347	0.999539
DDX58	678.429	0.523025	0.402266	1.3002	0.193534	0.999539
DHDH	12.3965	0.522261	0.533012	0.97983	0.32717	0.999539
PFDN1	1415.62	0.522011	0.383173	1.36234	0.173091	0.999539
LOC388692	213.001	0.521382	0.462416	1.12752	0.259524	0.999539
UBE2W	744.194	0.521158	0.399018	1.3061	0.191518	0.999539
SCML2	326.795	0.521113	0.435118	1.19764	0.231059	0.999539
TSPAN9	1623.63	0.521038	0.380676	1.36872	0.171088	0.999539
HERC4	1649.15	0.520758	0.380392	1.369	0.170998	0.999539
RAB3GAP1	3025.48	0.520545	0.372837	1.39617	0.162663	0.999539
LOC100129858	17.7933	0.520452	0.5642	0.92246	0.356289	0.999539
CTU1	97.7422	0.520246	0.522572	0.995549	0.319469	0.999539
PISD	1421.1	0.520168	0.382908	1.35847	0.174316	0.999539
ZNFX1	3949.63	0.519932	0.370596	1.40296	0.160628	0.999539
ZNF654	746.201	0.519284	0.39875	1.30228	0.19282	0.999539
FNBP1	960.067	0.519158	0.391459	1.32621	0.184769	0.999539
ZNF583	119.329	0.519025	0.50658	1.02457	0.305568	0.999539
ADAMTS18	23.1901	0.518912	0.577052	0.899246	0.368522	0.999539
ASAH2B	23.1901	0.518912	0.577052	0.899246	0.368522	0.999539
C14orf176	23.1901	0.518912	0.577052	0.899246	0.368522	0.999539
SLC25A19	500.958	0.518581	0.413574	1.2539	0.209878	0.999539
CAMKMT	174.762	0.518388	0.47657	1.08775	0.276706	0.999539
GTDC1	331.731	0.518311	0.434041	1.19415	0.232419	0.999539
PDE3B	135.52	0.5183	0.496414	1.04409	0.296445	0.999539
PPP1R9A	567.184	0.518255	0.408418	1.26893	0.204465	0.999539
INO80D	1093.52	0.518095	0.388148	1.33479	0.181946	0.999539
EREG	224.798	0.518069	0.458435	1.13008	0.258441	0.999539
GTF2H1	1786.16	0.517869	0.378838	1.36699	0.171627	0.999539
LOC100506233	240.988	0.517712	0.453695	1.1411	0.253829	0.999539
NIP7	1751.85	0.517314	0.379074	1.36468	0.172354	0.999539
C9orf169	33.9837	0.517088	0.580493	0.890774	0.37305	0.999539
OSGIN1	1073.94	0.516906	0.388451	1.33069	0.183292	0.999539
TOB1	595.171	0.516824	0.406418	1.27166	0.203495	0.999539
INPP4B	1160.29	0.51655	0.386644	1.33598	0.181554	0.999539
RTN1	144.849	0.516538	0.491057	1.05189	0.29285	0.999539
ZNF597	39.3806	0.516524	0.577405	0.894561	0.371022	0.999539
WDR53	266.508	0.516407	0.447037	1.15518	0.248018	0.999539
TMEM167B	1721.02	0.516048	0.379214	1.36084	0.173566	0.999539
LOC100505549	116.4	0.515726	0.508429	1.01435	0.310415	0.999539
RHBDD1	429.876	0.515402	0.420266	1.22637	0.220059	0.999539
ZNF285	66.3646	0.514978	0.551244	0.934211	0.350195	0.999539
FBXO24	16.3288	0.514859	0.558374	0.922069	0.356493	0.999539
TMEM68	345.995	0.514855	0.43141	1.19342	0.232704	0.999539
METAP1D	274.372	0.514698	0.44507	1.15644	0.2475	0.999539
TXNIP	1217.3	0.514167	0.47668	1.07864	0.280748	0.999539
ZNF702P	114.936	0.514024	0.509372	1.00913	0.312912	0.999539
F2RL2	1958.1	0.513771	0.37707	1.36253	0.173029	0.999539
MBL1P	27.1224	0.513302	0.580591	0.884103	0.376641	0.999539
BRWD3	1778.08	0.513287	0.378419	1.3564	0.174973	0.999539
KRT17	3751.76	0.513251	0.370236	1.38628	0.165661	0.999539
TMEM159	287.634	0.513061	0.442018	1.16072	0.245754	0.999539
SOAT1	2437.95	0.513044	0.374234	1.37092	0.170401	0.999539
PLOD2	2720.05	0.513025	0.373051	1.37521	0.169065	0.999539
RCSD1	32.5192	0.512947	0.580952	0.882943	0.377267	0.999539
LOC100506014	32.5192	0.512947	0.580952	0.882943	0.377267	0.999539
LOC728739	6.99971	0.512552	0.454072	1.12879	0.258986	0.999539
METTL5	789.537	0.512474	0.396322	1.29308	0.195985	0.999539
ZNF607	59.5033	0.512327	0.55822	0.917787	0.358731	0.999539
ZNF674	226.804	0.512312	0.457415	1.12002	0.262707	0.999539
ITGAM	75.6937	0.51229	0.54189	0.945376	0.344467	0.999539
LEPREL1	496.645	0.512239	0.413379	1.23915	0.21529	0.999539
SRFBP1	734.104	0.512191	0.39859	1.28501	0.198789	0.999539
RABGEF1	909.27	0.511657	0.392157	1.30472	0.191987	0.999539
GOSR2	1958.26	0.511137	0.376788	1.35656	0.17492	0.999539
ZNF594	171.372	0.511133	0.477613	1.07018	0.284538	0.999539
NOC3L	1194.84	0.510968	0.38543	1.32571	0.184936	0.999539
INPP5D	438.283	0.510709	0.418933	1.21907	0.222817	0.999539
COPS2	1928.89	0.51003	0.376882	1.35329	0.175964	0.999539
SRA1	510.909	0.510011	0.411958	1.23802	0.215709	0.999539
DACT3	164.51	0.509811	0.480664	1.06064	0.288854	0.999539
SLCO1A2	68.8324	0.509696	0.548582	0.929115	0.35283	0.999539
WARS2	536.429	0.509682	0.409882	1.24349	0.213688	0.999539
FAM126B	493.254	0.509479	0.413431	1.23232	0.21783	0.999539
PHOSPHO1	58.0387	0.509383	0.559661	0.910163	0.362737	0.999539
SLC6A12	58.0387	0.509383	0.559661	0.910163	0.362737	0.999539
HCG4	137.526	0.509378	0.494689	1.02969	0.303154	0.999539
SNAI1	381.386	0.509331	0.425734	1.19636	0.231556	0.999539
SAT1	274.914	0.509107	0.444521	1.14529	0.252087	0.999539
LOC100507561	14.8643	0.508811	0.551055	0.923339	0.35583	0.999539
SAMD12-AS1	14.8643	0.508811	0.551055	0.923339	0.35583	0.999539
ZNF550	173.839	0.508728	0.47638	1.0679	0.285564	0.999539
RBKS	31.0547	0.508582	0.581216	0.875032	0.381557	0.999539
TDRKH	231.74	0.508576	0.455676	1.11609	0.264383	0.999539
FLJ37786	25.6579	0.508485	0.579736	0.877098	0.380433	0.999539
ZNF879	99.7487	0.50848	0.520414	0.977067	0.328536	0.999539
AGPAT4	468.738	0.508381	0.415608	1.22322	0.221246	0.999539
LOC100507145	215.549	0.508325	0.460673	1.10344	0.269836	0.999539
HUS1B	9.46748	0.507814	0.501547	1.0125	0.311301	0.999539
CETN4P	9.46748	0.507814	0.501547	1.0125	0.311301	0.999539
KLHL21	997.706	0.507738	0.389328	1.30414	0.192186	0.999539
ZHX2	393.183	0.507698	0.424027	1.19733	0.231179	0.999539
YOD1	2127.26	0.507676	0.375309	1.35269	0.176156	0.999539
SLC41A2	277.382	0.50755	0.443842	1.14354	0.252816	0.999539
EEF1A2	9068.53	0.507544	0.365112	1.3901	0.164497	0.999539
PI4K2A	1592.44	0.507264	0.379548	1.3365	0.181387	0.999539
CCDC50	3494.36	0.507205	0.370129	1.37035	0.170579	0.999539
HMOX2	1942.31	0.507146	0.376478	1.34708	0.177955	0.999539
LETM2	672.894	0.506742	0.400999	1.2637	0.206337	0.999539
LOC201651	187.101	0.506696	0.470731	1.0764	0.281747	0.999539
SMN2	61.971	0.506688	0.555512	0.912109	0.361711	0.999539
NFXL1	666.033	0.506345	0.40132	1.2617	0.207057	0.999539
PNO1	1869.3	0.505328	0.376834	1.34098	0.179926	0.999539
C2orf74	189.569	0.50452	0.469622	1.07431	0.282683	0.999539
EPS8L2	2026.43	0.503757	0.375534	1.34144	0.179778	0.999539
PLAG1	506.596	0.503714	0.411758	1.22333	0.221207	0.999539
RNF19B	726.943	0.503644	0.398091	1.26515	0.205819	0.999539
RMND1	614.071	0.503639	0.404013	1.24659	0.212547	0.999539
CCL20	193.501	0.503564	0.468047	1.07588	0.281979	0.999539
MTIF3	244.54	0.503422	0.451674	1.11457	0.265036	0.999539
SNORA9	24.1934	0.503394	0.578451	0.870244	0.384167	0.999539
AEN	4828.64	0.503345	0.36745	1.36983	0.170739	0.999539
NSRP1	909.512	0.503256	0.391321	1.28605	0.198427	0.999539
ZNF565	55.1097	0.50316	0.562544	0.894437	0.371088	0.999539
LOC100506343	18.7966	0.502823	0.56796	0.885315	0.375987	0.999539
LOC400692	18.7966	0.502823	0.56796	0.885315	0.375987	0.999539
THAP6	268.595	0.502514	0.445497	1.12799	0.259326	0.999539
LOC440354	13.3998	0.50226	0.541878	0.926887	0.353985	0.999539
EAF1	1067.1	0.501479	0.387046	1.29566	0.195094	0.999539
CDH10	64.4388	0.501369	0.552812	0.906943	0.364437	0.999539
IFI27L2	190.572	0.501208	0.469024	1.06862	0.285241	0.999539
SOX7	38.9193	0.501075	0.577572	0.867553	0.385639	0.999539
SENP8	38.9193	0.501075	0.577572	0.867553	0.385639	0.999539
TRMT1	1075.97	0.500484	0.386749	1.29408	0.195638	0.999539
ADAMTSL1	1085.3	0.500367	0.386533	1.2945	0.195493	0.999539
ZNF621	2129.29	0.499299	0.374407	1.33357	0.182344	0.999539
TCEA3	28.1257	0.499106	0.581013	0.859027	0.390326	0.999539
STK32C	28.1257	0.499106	0.581013	0.859027	0.390326	0.999539
TMEM88	28.1257	0.499106	0.581013	0.859027	0.390326	0.999539
NTPCR	836.505	0.498915	0.393272	1.26862	0.204575	0.999539
TMEM14B	1495.7	0.498363	0.379711	1.31248	0.189358	0.999539
MOSPD1	316.244	0.498269	0.435189	1.14495	0.25223	0.999539
ARHGEF3	593.568	0.497962	0.40478	1.2302	0.218621	0.999539
ZNF790	57.5775	0.497561	0.559811	0.888802	0.37411	0.999539
PYGO1	186.178	0.497549	0.470529	1.05742	0.290318	0.999539
CCDC90B	1110.44	0.497273	0.385687	1.28932	0.197288	0.999539
SLC22A15	259.808	0.497167	0.447234	1.11165	0.26629	0.999539
FIGN	1009.83	0.496982	0.387954	1.28103	0.200182	0.999539
GCAT	318.711	0.496978	0.434634	1.14344	0.252856	0.999539
STAT4	17.3321	0.49669	0.563088	0.882083	0.377732	0.999539
LOC100506895	66.9066	0.496343	0.550127	0.902234	0.366933	0.999539
MSMO1	1010.83	0.496308	0.387862	1.2796	0.200687	0.999539
DDX47	3332.67	0.495515	0.369255	1.34193	0.179618	0.999539
SNORA8	46.7839	0.495358	0.570743	0.867918	0.385439	0.999539
GVINP1	61.5098	0.495333	0.55568	0.891399	0.372715	0.999539
ARAP2	1097.26	0.495191	0.385758	1.28368	0.199253	0.999539
REV3L	1585.68	0.495142	0.378361	1.30865	0.190652	0.999539
DNAJC12	11.9352	0.495108	0.530346	0.933557	0.350533	0.999539
SBSN	100.291	0.494867	0.519446	0.952682	0.340751	0.999539
OGFOD1	1538.57	0.494784	0.378843	1.30604	0.191539	0.999539
USP36	3284.64	0.494773	0.3693	1.33976	0.180323	0.999539
SLC25A20	163.127	0.494428	0.480392	1.02922	0.303378	0.999539
LOC100505585	56.113	0.494269	0.56126	0.880642	0.378512	0.999539
PPP2CB	1947.51	0.494268	0.375084	1.31775	0.187586	0.999539
ZFP36L1	8240.73	0.494145	0.363949	1.35773	0.174549	0.999539
ATP13A3	6604.61	0.494066	0.364819	1.35428	0.175648	0.999539
STXBP6	399.744	0.493707	0.422012	1.16989	0.242046	0.999539
ATAD1	1179.29	0.493575	0.383955	1.2855	0.198616	0.999539
HK2	1512.13	0.493404	0.379006	1.30184	0.192972	0.999539
ALKBH2	442.457	0.493358	0.416989	1.18314	0.236752	0.999539
TMBIM1	2816.96	0.493269	0.370569	1.33111	0.183152	0.999539
RCL1	679.075	0.493252	0.399417	1.23493	0.216856	0.999539
DUSP19	50.7162	0.492979	0.566803	0.869754	0.384435	0.999539
CTSK	74.7712	0.492731	0.542117	0.908903	0.363401	0.999539
LOC100130938	435.596	0.492557	0.417668	1.1793	0.238277	0.999539
KPTN	189.649	0.49213	0.468893	1.04956	0.293922	0.999539
ANKRA2	256.418	0.491908	0.447646	1.09888	0.271821	0.999539
LOC100506548	760.108	0.491864	0.39553	1.24356	0.213663	0.999539
DCP1A	1335.96	0.49186	0.381172	1.29039	0.196916	0.999539
HSF2BP	93.4293	0.491777	0.524977	0.936759	0.348882	0.999539
RBM18	691.875	0.491594	0.398617	1.23325	0.217482	0.999539
USP30	217.637	0.491575	0.458793	1.07145	0.283965	0.999539
VPS13B	2453.83	0.491476	0.371854	1.32169	0.186271	0.999539
SNHG13	2737.17	0.490575	0.370574	1.32383	0.185561	0.999539
PITHD1	1092.02	0.490423	0.385396	1.27251	0.20319	0.999539
FAM8A1	258.885	0.490396	0.446912	1.0973	0.272511	0.999539
DCTN5	1474.98	0.490086	0.379113	1.29272	0.196109	0.999539
FGF5	1213.3	0.490047	0.382981	1.27956	0.2007	0.999539
GNGT2	286.873	0.490031	0.440427	1.11263	0.265868	0.999539
STAM	1384.15	0.490019	0.380294	1.28853	0.197563	0.999539
HS3ST4	39.9225	0.489792	0.576702	0.849298	0.395716	0.999539
SEMA3E	513.7	0.489649	0.409915	1.19451	0.232277	0.999539
NLGN1	49.2516	0.489281	0.568207	0.861096	0.389185	0.999539
FKTN	904.519	0.489119	0.390094	1.25385	0.209897	0.999539
SLC28A3	58.5807	0.488936	0.558544	0.875376	0.381369	0.999539
ZGLP1	67.9098	0.488622	0.548867	0.890236	0.373339	0.999539
WDR65	25.1966	0.488505	0.57952	0.842948	0.399258	0.999539
ZNF624	95.8971	0.488186	0.522751	0.933879	0.350366	0.999539
LAMA1	6831.18	0.488145	0.364024	1.34097	0.17993	0.999539
ALS2	1293.41	0.487957	0.381429	1.27929	0.200796	0.999539
GDAP2	1053.32	0.487877	0.386011	1.26389	0.206268	0.999539
KIAA0247	1113.23	0.487689	0.384675	1.26779	0.204871	0.999539
SQSTM1	17649.5	0.487245	0.361279	1.34867	0.177444	0.999539
TRIM23	366.441	0.487235	0.426036	1.14365	0.252769	0.999539
LOC100129781	10.4707	0.487194	0.515768	0.944598	0.344864	0.999539
CREB3	1376.45	0.486501	0.380045	1.28011	0.200506	0.999539
MRPS7	1941.13	0.486105	0.37428	1.29878	0.194021	0.999539
SCFD1	1594.49	0.485832	0.37731	1.28762	0.197878	0.999539
SELPLG	66.4453	0.485625	0.550244	0.882563	0.377472	0.999539
GDE1	1787.47	0.485609	0.375444	1.29342	0.195864	0.999539
MINA	1447.69	0.485476	0.378987	1.28099	0.200199	0.999539
SEMA6D	38.458	0.485374	0.577743	0.840121	0.400841	0.999539
SNX24	862.89	0.485355	0.391064	1.24111	0.214564	0.999539
CTNNAL1	4885.9	0.485016	0.365383	1.32742	0.18437	0.999539
CTRL	107.694	0.484896	0.51325	0.944757	0.344783	0.999539
PEAR1	998.432	0.484714	0.387038	1.25237	0.210436	0.999539
APOBEC3C	1689.33	0.484509	0.376219	1.28784	0.197802	0.999539
KIN	369.912	0.484426	0.425303	1.13901	0.254697	0.999539
LOC654342	913.006	0.484247	0.389366	1.24368	0.213618	0.999539
C1orf201	392.502	0.484219	0.422167	1.14699	0.251387	0.999539
TRAF3IP2-AS1	70.3776	0.484185	0.54618	0.886493	0.375352	0.999539
IFT46	612.007	0.483767	0.402324	1.20243	0.229196	0.999539
LOC100506870	226.043	0.483658	0.455611	1.06156	0.288435	0.999539
AKD1	134.217	0.483539	0.495228	0.976398	0.328867	0.999539
PKIB	166.136	0.483333	0.478362	1.01039	0.312308	0.999539
ZNF577	280.553	0.483328	0.441249	1.09536	0.273357	0.999539
FAM104B	321.802	0.483305	0.433009	1.11616	0.264356	0.999539
PTGR2	468.138	0.483199	0.413485	1.1686	0.242564	0.999539
ZNF461	83.639	0.483151	0.533323	0.905926	0.364975	0.999539
RAD21-AS1	5.99645	0.483141	0.411134	1.17514	0.239938	0.999539
ATG2B	325.734	0.482949	0.432276	1.11722	0.263899	0.999539
AKAP8	1130.59	0.482903	0.383844	1.25807	0.208366	0.999539
TSPAN12	106.229	0.482733	0.514264	0.938687	0.347892	0.999539
NBPF6	23.7321	0.482701	0.578133	0.834931	0.403757	0.999539
FLJ25363	6.53844	0.482311	0.447161	1.07861	0.280763	0.999539
LINC00310	6.53844	0.482311	0.447161	1.07861	0.280763	0.999539
RGPD1	6.53844	0.482311	0.447161	1.07861	0.280763	0.999539
NME1	1974.76	0.482259	0.373639	1.29071	0.196805	0.999539
NPHP3	87.5713	0.482031	0.529703	0.910003	0.362821	0.999539
SHQ1	810.928	0.481976	0.392582	1.22771	0.219557	0.999539
TNFSF15	164.672	0.481827	0.478969	1.00597	0.314431	0.999539
EPHA4	187.262	0.481748	0.469104	1.02695	0.304442	0.999539
LRRC41	1621.72	0.481497	0.376582	1.2786	0.201039	0.999539
LOC401022	146.014	0.481316	0.488355	0.985586	0.324336	0.999539
OPHN1	712.24	0.481164	0.396662	1.21303	0.225118	0.999539
RNLS	127.355	0.480566	0.499394	0.962299	0.3359	0.999539
FAM54B	931.284	0.480543	0.388468	1.23702	0.21608	0.999539
ERG	163.207	0.480335	0.479536	1.00167	0.316505	0.999539
NFKBIE	1155.72	0.480297	0.383086	1.25376	0.20993	0.999539
TSEN2	338.534	0.480034	0.429842	1.11677	0.264093	0.999539
STYX	1184.71	0.479879	0.38249	1.25462	0.209618	0.999539
USP54	1778.47	0.479802	0.374926	1.27973	0.200642	0.999539
SLFN12	674.463	0.479485	0.398386	1.20357	0.228756	0.999539
DMKN	461.819	0.478892	0.413747	1.15745	0.247088	0.999539
KLHL28	546.784	0.478845	0.40634	1.17843	0.238624	0.999539
GPC6	1267.75	0.478819	0.380929	1.25698	0.208762	0.999539
PLK1S1	273.231	0.478577	0.442596	1.0813	0.279565	0.999539
TOMM40L	518.797	0.47844	0.408514	1.17117	0.241529	0.999539
C12orf36	9.00621	0.478182	0.49713	0.961885	0.336107	0.999539
GOSR1	1169.07	0.478059	0.382607	1.24948	0.21149	0.999539
UBC	15388.4	0.47804	0.360515	1.32599	0.184843	0.999539
FBXO8	218.721	0.477802	0.457612	1.04412	0.29643	0.999539
STX1A	1131.75	0.477783	0.383317	1.24644	0.212602	0.999539
DBT	320.879	0.477689	0.432738	1.10387	0.269648	0.999539
MIER1	956.423	0.477467	0.387457	1.23231	0.217834	0.999539
NDUFAF2	595.436	0.477233	0.402789	1.18482	0.236088	0.999539
ITFG2	430.903	0.477146	0.416899	1.14451	0.252412	0.999539
FBXO22	2399.45	0.476885	0.370582	1.28685	0.198145	0.999539
TPD52L1	287.495	0.476293	0.439217	1.08441	0.278181	0.999539
C7orf25	365.599	0.475536	0.425225	1.11831	0.263433	0.999539
LOC100132529	12.9385	0.475319	0.539567	0.880925	0.378358	0.999539
DMRT1	12.9385	0.475319	0.539567	0.880925	0.378358	0.999539
LOC100506912	12.9385	0.475319	0.539567	0.880925	0.378358	0.999539
ZNF121	474.158	0.474929	0.412196	1.15219	0.249243	0.999539
BCL2L13	1283.64	0.47449	0.380241	1.24787	0.21208	0.999539
RFPL4A	503.149	0.474268	0.409482	1.15821	0.246777	0.999539
CHFR	227.588	0.474267	0.454585	1.0433	0.296811	0.999539
ZNF799	39.4613	0.47425	0.576886	0.822085	0.411028	0.999539
ZNF468	436.842	0.473973	0.415972	1.13943	0.254522	0.999539
LMCD1	292.431	0.473833	0.437984	1.08185	0.27932	0.999539
SCML1	602.378	0.473814	0.402037	1.17853	0.238585	0.999539
ADAMTS12	3133.54	0.473693	0.367477	1.28904	0.197384	0.999539
PNRC1	400.99	0.473545	0.420198	1.12696	0.259761	0.999539
NCK1	361.206	0.473254	0.425703	1.1117	0.266267	0.999539
EIF5A2	530.675	0.473143	0.407092	1.16225	0.245133	0.999539
ATP6V0E1	2443.95	0.472988	0.369963	1.27847	0.201083	0.999539
TTC26	243.318	0.472981	0.449835	1.05145	0.29305	0.999539
UBE2CBP	121.497	0.47265	0.502843	0.939956	0.34724	0.999539
C7orf36	373.002	0.472612	0.423913	1.11488	0.264902	0.999539
ZNF48	281.637	0.47246	0.44024	1.07319	0.283186	0.999539
C10orf12	580.791	0.472441	0.40334	1.17132	0.241469	0.999539
ITGA10	30.1322	0.472343	0.581257	0.812623	0.416434	0.999539
CDC14A	441.777	0.472329	0.415294	1.13734	0.255398	0.999539
SPANXN1	16.8708	0.472303	0.56188	0.840575	0.400586	0.999539
MON1A	401.993	0.471954	0.419942	1.12386	0.261074	0.999539
RAB7L1	1262.14	0.471823	0.38033	1.24056	0.214768	0.999539
STX12	728.673	0.471391	0.394999	1.1934	0.232714	0.999539
MSX2	184.875	0.471024	0.469462	1.00333	0.315702	0.999539
YIPF6	1215.03	0.470482	0.381012	1.23482	0.216897	0.999539
LSM10	909.477	0.47036	0.388149	1.21181	0.225587	0.999539
SQLE	2664.24	0.470262	0.368722	1.27538	0.202174	0.999539
ZNF557	141.159	0.470156	0.490527	0.95847	0.337826	0.999539
ARHGAP10	621.117	0.470124	0.400543	1.17372	0.240509	0.999539
FBXO28	1294.14	0.470092	0.379639	1.23826	0.21562	0.999539
LOC100506377	2361.15	0.470033	0.370063	1.27015	0.204033	0.999539
SLC30A6	761.134	0.469739	0.393422	1.19398	0.232485	0.999539
C5orf45	127.897	0.469592	0.498502	0.942005	0.34619	0.999539
ZNF487P	37.9968	0.469415	0.577916	0.812256	0.416645	0.999539
SERINC1	2185.82	0.469279	0.37094	1.26511	0.205833	0.999539
PSTK	93.5101	0.46921	0.523995	0.895448	0.370548	0.999539
AFP	76.3164	0.468999	0.53976	0.868903	0.3849	0.999539
KAT7	1806.1	0.468844	0.373573	1.25503	0.20947	0.999539
MTA3	1191.52	0.468695	0.381266	1.22931	0.218955	0.999539
CLCC1	1245.57	0.468482	0.380282	1.23193	0.217974	0.999539
SCIN	41.929	0.468265	0.574794	0.814665	0.415264	0.999539
ERN1	279.711	0.468222	0.440448	1.06306	0.287755	0.999539
FAM134B	24.7354	0.468086	0.579278	0.80805	0.419062	0.999539
ETV2	24.7354	0.468086	0.579278	0.80805	0.419062	0.999539
RAB21	592.669	0.467792	0.402135	1.16327	0.24472	0.999539
SELM	1126.21	0.467676	0.382446	1.22286	0.221384	0.999539
NOMO3	168.685	0.467568	0.476203	0.981866	0.326166	0.999539
AURKAPS1	147.559	0.467545	0.486826	0.960393	0.336857	0.999539
ANKRD13C	1021.59	0.467096	0.384755	1.21401	0.224744	0.999539
SERPIND1	7.54169	0.467047	0.47275	0.987936	0.323184	0.999539
LSAMP-AS1	7.54169	0.467047	0.47275	0.987936	0.323184	0.999539
C14orf128	155.423	0.466852	0.482651	0.967267	0.333411	0.999539
METTL2B	462.984	0.466716	0.412609	1.13113	0.257999	0.999539
LEPROT	2427.24	0.466603	0.369383	1.26319	0.206519	0.999539
KIAA1984	28.6677	0.466599	0.581193	0.80283	0.422073	0.999539
MAGI2-AS3	2070.56	0.466352	0.371355	1.25581	0.209183	0.999539
BEND7	596.14	0.466117	0.40176	1.16019	0.245973	0.999539
GABRA3	419.267	0.465984	0.417334	1.11657	0.264177	0.999539
NUDT16L1	359.822	0.465677	0.425245	1.09508	0.273482	0.999539
RRAGB	242.395	0.465613	0.449652	1.0355	0.300436	0.999539
LOC100129250	53.7259	0.465597	0.563111	0.82683	0.408333	0.999539
SLC50A1	741.092	0.465508	0.393903	1.18178	0.237291	0.999539
CFL2	2995.33	0.465076	0.366999	1.26724	0.20507	0.999539
ZNF84	550.959	0.464977	0.40482	1.1486	0.250721	0.999539
SRXN1	4044.85	0.464807	0.364468	1.2753	0.202201	0.999539
DCAF17	734.231	0.46477	0.394143	1.17919	0.238322	0.999539
UBIAD1	778.951	0.464445	0.392198	1.18421	0.23633	0.999539
ATP8B4	61.5905	0.464268	0.554729	0.836926	0.402634	0.999539
GDPD1	144.63	0.463903	0.488243	0.950149	0.342037	0.999539
TROVE2	335.767	0.463865	0.429011	1.08124	0.27959	0.999539
CCNG1	6024.23	0.463288	0.361925	1.28007	0.200522	0.999539
CBWD2	297.447	0.463221	0.436252	1.06182	0.288317	0.999539
GPN1	2051.61	0.46318	0.371157	1.24794	0.212055	0.999539
GNPDA1	1744.51	0.46316	0.37354	1.23992	0.215005	0.999539
SLMO2	736.238	0.463013	0.393893	1.17548	0.239803	0.999539
MIR4712	19.3386	0.462904	0.570289	0.8117	0.416964	0.999539
PARK2	19.3386	0.462904	0.570289	0.8117	0.416964	0.999539
DCUN1D3	222.272	0.462753	0.455452	1.01603	0.309615	0.999539
TIMMDC1	887.59	0.462555	0.388101	1.19184	0.233323	0.999539
PEA15	12494.8	0.462248	0.359256	1.28668	0.198206	0.999539
SERPINB8	1112.65	0.462112	0.382194	1.20911	0.226622	0.999539
NUFIP2	4967.01	0.462102	0.362841	1.27357	0.202817	0.999539
METTL12	114.175	0.461795	0.507428	0.910071	0.362785	0.999539
COQ5	640.94	0.461691	0.398624	1.15821	0.246778	0.999539
NIPAL1	286.654	0.461516	0.438404	1.05272	0.29247	0.999539
HHAT	767.235	0.461324	0.392395	1.17566	0.23973	0.999539
KIF21A	1391.3	0.461196	0.377318	1.2223	0.221593	0.999539
SATB1	511.717	0.46106	0.40762	1.1311	0.258012	0.999539
CYB5R1	744.644	0.460757	0.393314	1.17148	0.241408	0.999539
ANKRD49	314.18	0.460704	0.432762	1.06457	0.287072	0.999539
SRGAP1	543.175	0.460537	0.40503	1.13705	0.255519	0.999539
TEX14	27.2031	0.460521	0.580835	0.792859	0.42786	0.999539
EPB41L2	9589.49	0.460102	0.359753	1.27894	0.200918	0.999539
MLF1	879.806	0.459751	0.388092	1.18465	0.236158	0.999539
HYAL3	153.498	0.459578	0.483246	0.951023	0.341593	0.999539
RALGAPA1	365.299	0.45957	0.423959	1.084	0.278366	0.999539
CLP1	744.183	0.459484	0.393219	1.16852	0.242597	0.999539
KCNQ5	1090.14	0.459387	0.382419	1.20127	0.229647	0.999539
TBC1D9	1012.5	0.459339	0.384244	1.19544	0.231917	0.999539
OPTN	2629.27	0.459299	0.367734	1.249	0.211665	0.999539
SEC22A	340.241	0.459202	0.427911	1.07313	0.283215	0.999539
FDXACB1	210.014	0.45913	0.459243	0.999754	0.31743	0.999539
WWP1	2088.24	0.458954	0.37049	1.23878	0.215428	0.999539
CADM1	1769.81	0.458804	0.372878	1.23044	0.218533	0.999539
HELZ	2269.59	0.458799	0.369395	1.24203	0.214227	0.999539
ESCO1	688.67	0.458718	0.395779	1.15902	0.246447	0.999539
CTC1	593.833	0.458215	0.401222	1.14205	0.253434	0.999539
EMP3	2504.06	0.458	0.368143	1.24408	0.21347	0.999539
ENKUR	46.8646	0.457588	0.570021	0.802756	0.422116	0.999539
LRRIQ3	46.8646	0.457588	0.570021	0.802756	0.422116	0.999539
C18orf21	276.863	0.457459	0.440325	1.03891	0.298845	0.999539
RUSC2	3445.72	0.457389	0.364944	1.25331	0.210092	0.999539
ARC	869.555	0.457279	0.388201	1.17794	0.238819	0.999539
ZNF774	50.7969	0.45724	0.56601	0.80783	0.419188	0.999539
POLR1E	3351.89	0.457066	0.365146	1.25174	0.210666	0.999539
AP3M1	2693.35	0.456951	0.367235	1.2443	0.213388	0.999539
ZFAND2A	444.948	0.456805	0.413676	1.10426	0.269482	0.999539
GMFB	3866.48	0.456761	0.36396	1.25498	0.209488	0.999539
CCNB1IP1	1748.3	0.456676	0.372859	1.2248	0.220652	0.999539
PRR13	2041.22	0.456588	0.370561	1.23215	0.217892	0.999539
LYRM2	665.618	0.456579	0.396796	1.15066	0.249871	0.999539
OTUD6B	938.872	0.456531	0.385974	1.1828	0.236887	0.999539
GAGE12H	13.9418	0.456477	0.547271	0.834096	0.404227	0.999539
C16orf87	203.153	0.45646	0.461484	0.989114	0.322607	0.999539
ZNF193	343.712	0.456449	0.427131	1.06864	0.285232	0.999539
ZNF473	781.119	0.456275	0.391364	1.16586	0.243672	0.999539
SPAG7	422.358	0.455631	0.416053	1.09513	0.27346	0.999539
ISCA1	758.528	0.455572	0.392241	1.16146	0.245456	0.999539
ZNF408	442.019	0.455432	0.413876	1.10041	0.271155	0.999539
PDHX	1101.1	0.455238	0.381785	1.1924	0.233106	0.999539
LOC284023	94.0521	0.455144	0.522925	0.870381	0.384092	0.999539
TMCC3	97.9843	0.455034	0.519603	0.875734	0.381174	0.999539
IGFN1	1737.59	0.45485	0.372775	1.22017	0.222399	0.999539
LMBRD2	217.418	0.454815	0.456471	0.996372	0.319069	0.999539
DNAJB14	544.259	0.45475	0.404454	1.12436	0.260862	0.999539
ZNHIT6	865.703	0.454359	0.388061	1.17084	0.241662	0.999539
SPSB2	264.605	0.454323	0.442963	1.02564	0.305059	0.999539
LOC100506930	133.375	0.454271	0.494321	0.918981	0.358106	0.999539
PLK2	3458.85	0.454175	0.36458	1.24575	0.212857	0.999539
EIF1B	641.102	0.453805	0.397921	1.14044	0.254104	0.999539
ITGB2	29.6709	0.453698	0.581266	0.780534	0.435076	0.999539
LOC162632	29.6709	0.453698	0.581266	0.780534	0.435076	0.999539
LYRM1	378.641	0.453596	0.421568	1.07597	0.281939	0.999539
HNRNPU-AS1	394.371	0.453529	0.419404	1.08137	0.279535	0.999539
LOC728752	33.6032	0.45342	0.580337	0.781304	0.434624	0.999539
SPOCK2	33.6032	0.45342	0.580337	0.781304	0.434624	0.999539
CDK8	539.865	0.453029	0.404648	1.11956	0.262899	0.999539
RRAS2	1337.12	0.452683	0.377274	1.19988	0.230187	0.999539
C4orf3	775.803	0.452619	0.39125	1.15685	0.247333	0.999539
ZNF333	155.504	0.452133	0.48181	0.938404	0.348037	0.999539
TGIF2LX	175.166	0.452107	0.472459	0.956923	0.338606	0.999539
RRP12	2448.49	0.452059	0.367798	1.22909	0.219036	0.999539
RPS6KA6	391.442	0.451958	0.419677	1.07692	0.281517	0.999539
CHCHD7	615.582	0.45184	0.399278	1.13164	0.257785	0.999539
INPP1	598.388	0.451319	0.400328	1.12737	0.259585	0.999539
NTNG1	287.737	0.450936	0.437411	1.03092	0.302578	0.999539
ZNF410	1632.12	0.450908	0.373414	1.20753	0.227229	0.999539
EIF5	4237.84	0.450631	0.362661	1.24257	0.214027	0.999539
MKRN2	1046.21	0.450529	0.382588	1.17758	0.238963	0.999539
CSGALNACT2	1241.36	0.450436	0.378608	1.18972	0.234158	0.999539
BLZF1	723.76	0.450058	0.3933	1.14431	0.252495	0.999539
ACSL4	1652.32	0.44994	0.373112	1.20591	0.227852	0.999539
NDUFB9	4513.73	0.449752	0.362146	1.24191	0.21427	0.999539
FAM131B	79.3262	0.449203	0.536157	0.837821	0.402131	0.999539
SNORA70	71.4616	0.448997	0.543985	0.825384	0.409154	0.999539
LOC100506696	59.6647	0.44863	0.556386	0.806328	0.420054	0.999539
LOC375295	373.787	0.448616	0.421981	1.06312	0.287728	0.999539
CATSPERG	55.7324	0.448491	0.560602	0.800016	0.423702	0.999539
C15orf33	47.8678	0.448184	0.568856	0.787869	0.430773	0.999539
KCNH5	47.8678	0.448184	0.568856	0.787869	0.430773	0.999539
COPS7A	1267.5	0.448177	0.377947	1.18582	0.235692	0.999539
SLC38A9	306.938	0.44802	0.433179	1.03426	0.301014	0.999539
CAMSAP2	2607.11	0.447802	0.366658	1.22131	0.221969	0.999539
LOC100127891	12.4772	0.447592	0.537061	0.833411	0.404613	0.999539
MRPS24	12.4772	0.447592	0.537061	0.833411	0.404613	0.999539
U2AF1L4	117.185	0.447517	0.504637	0.886809	0.375182	0.999539
MGC15705	8.54495	0.447415	0.492267	0.908887	0.36341	0.999539
C5AR1	28.2064	0.447354	0.581147	0.769778	0.441432	0.999539
POPDC2	16.4095	0.447288	0.560572	0.797913	0.424921	0.999539
LOC100144602	16.4095	0.447288	0.560572	0.797913	0.424921	0.999539
AKNAD1	20.3418	0.447188	0.572987	0.780452	0.435125	0.999539
LOC100506083	20.3418	0.447188	0.572987	0.780452	0.435125	0.999539
OTUD4	2237.47	0.447183	0.368405	1.21384	0.22481	0.999539
LOC100506303	105.388	0.447167	0.513318	0.87113	0.383683	0.999539
GRK5	240.089	0.447074	0.44901	0.995689	0.319401	0.999539
RNF115	947.52	0.446708	0.384814	1.16084	0.245705	0.999539
DPH1	434.777	0.44621	0.413891	1.07808	0.280996	0.999539
STON2	192.901	0.446003	0.464751	0.959659	0.337227	0.999539
BCDIN3D	73.9293	0.445668	0.541377	0.823212	0.410388	0.999539
ZNF28	371.861	0.445287	0.421992	1.0552	0.291332	0.999539
ZNF561	569.017	0.444663	0.401766	1.10677	0.268393	0.999539
POLR3C	1336.98	0.444261	0.376467	1.18008	0.237968	0.999539
PLA2G12A	430.384	0.443984	0.414224	1.07185	0.283789	0.999539
RBM45	217.498	0.443914	0.455727	0.974078	0.330018	0.999539
SYNJ1	547.891	0.44383	0.403256	1.10062	0.271063	0.999539
BMP2	349.27	0.443167	0.425236	1.04217	0.297335	0.999539
SLC35F3	197.837	0.443159	0.462692	0.957784	0.338172	0.999539
GPR155	159.978	0.443149	0.479071	0.925018	0.354956	0.999539
MED19	359.603	0.44252	0.423604	1.04466	0.296182	0.999539
PHYHD1	76.3971	0.442505	0.538808	0.821266	0.411495	0.999539
LOC100128737	38.5387	0.442424	0.577262	0.766418	0.443428	0.999539
EIF2C3	914.217	0.442341	0.385401	1.14774	0.251075	0.999539
LOC645212	178.175	0.442307	0.470586	0.939906	0.347266	0.999539
TWISTNB	1429.51	0.442025	0.374936	1.17893	0.238425	0.999539
TEX9	196.372	0.441603	0.463155	0.953468	0.340353	0.999539
GFM2	1298.74	0.441572	0.376806	1.17188	0.241245	0.999539
CHM	967.343	0.441517	0.383778	1.15045	0.249959	0.999539
ZNF559	98.5263	0.44149	0.518606	0.851301	0.394602	0.999539
ZMYM6	538.101	0.441392	0.403728	1.09329	0.274266	0.999539
RPRD1A	886.23	0.440975	0.386161	1.14195	0.253476	0.999539
PLEKHO1	1046.53	0.440734	0.381667	1.15476	0.248189	0.999539
ZNF329	236.698	0.440703	0.449558	0.980305	0.326936	0.999539
KCTD8	26.7419	0.440635	0.580721	0.758773	0.447989	0.999539
ELL	524.84	0.440541	0.404733	1.08847	0.276387	0.999539
ELOVL7	408.797	0.440519	0.416636	1.05732	0.290365	0.999539
NAV2	2381.53	0.44037	0.366954	1.20007	0.230113	0.999539
C17orf59	56.7357	0.440256	0.55934	0.7871	0.431224	0.999539
ST7L	449.123	0.440123	0.411841	1.06867	0.285218	0.999539
PGAP3	277.025	0.439974	0.439059	1.00208	0.316303	0.999539
C19orf46	22.8096	0.439953	0.577395	0.761961	0.446083	0.999539
AMN1	164.914	0.439881	0.476489	0.923172	0.355917	0.999539
GPANK1	701.873	0.439617	0.393433	1.11739	0.263829	0.999539
GOLGA8IP	18.8773	0.439256	0.569437	0.771387	0.440478	0.999539
TTC18	18.8773	0.439256	0.569437	0.771387	0.440478	0.999539
MECOM	622.224	0.439147	0.397779	1.104	0.269594	0.999539
SNCA	100.994	0.439042	0.51648	0.850066	0.395288	0.999539
OPCML	74.9326	0.439003	0.540159	0.812731	0.416372	0.999539
FAM40B	658.618	0.438853	0.395633	1.10924	0.267325	0.999539
RCBTB1	825.319	0.438664	0.388065	1.13039	0.258313	0.999539
C5orf43	1708.48	0.438463	0.37144	1.18044	0.237826	0.999539
UBE2V2	1403.61	0.438408	0.374943	1.16926	0.242297	0.999539
LRRK2	163.449	0.438024	0.477093	0.91811	0.358561	0.999539
PSG2	11.0127	0.437932	0.5242	0.83543	0.403476	0.999539
TNNI3	11.0127	0.437932	0.5242	0.83543	0.403476	0.999539
ATXN1	1015.15	0.437881	0.382177	1.14575	0.251898	0.999539
MAPK6	4186.41	0.437873	0.361438	1.21147	0.225714	0.999539
DNAJC28	41.0065	0.437579	0.57521	0.760729	0.446819	0.999539
RIOK3	591.769	0.437463	0.399579	1.09481	0.2736	0.999539
ZNF800	513.585	0.437245	0.405422	1.07849	0.280813	0.999539
C14orf39	195.911	0.437079	0.463065	0.943883	0.34523	0.999539
SYNGR2	2427.03	0.436837	0.366378	1.19231	0.233139	0.999539
TRIP4	519.985	0.436812	0.404844	1.07896	0.280604	0.999539
NRN1	37.0742	0.436719	0.578267	0.75522	0.450117	0.999539
SPTLC1	1850.21	0.43666	0.37001	1.18013	0.237949	0.999539
RSL1D1	5516.33	0.436439	0.359581	1.21374	0.224846	0.999539
ZNF271	456.065	0.436142	0.410892	1.06145	0.288484	0.999539
RCHY1	466.397	0.43584	0.409711	1.06377	0.287431	0.999539
PAK1IP1	899.652	0.435804	0.385263	1.13118	0.257977	0.999539
LOC646543	33.1419	0.435762	0.58045	0.750731	0.452815	0.999539
LOC285965	33.1419	0.435762	0.58045	0.750731	0.452815	0.999539
HDDC3	279.031	0.435732	0.438254	0.994246	0.320103	0.999539
CTTNBP2NL	2365.66	0.435498	0.366552	1.18809	0.234797	0.999539
MYBL1	490.994	0.435327	0.407289	1.06884	0.285141	0.999539
PTK2	5437.85	0.435262	0.359539	1.21061	0.226045	0.999539
LOC100506922	230.84	0.435233	0.451027	0.964983	0.334553	0.999539
LOC728034	7.08043	0.435185	0.466454	0.932965	0.350838	0.999539
KCNH1	7.08043	0.435185	0.466454	0.932965	0.350838	0.999539
TATDN1	1193.27	0.435046	0.378023	1.15084	0.249797	0.999539
C14orf2	961.647	0.434804	0.383324	1.1343	0.256669	0.999539
HLA-F-AS1	29.2096	0.434695	0.581264	0.747845	0.454554	0.999539
NMRAL1	29.2096	0.434695	0.581264	0.747845	0.454554	0.999539
RRP8	386.748	0.43434	0.418997	1.03662	0.299913	0.999539
ZNF114	1097.89	0.434219	0.379887	1.14302	0.253029	0.999539
TMEM22	152.656	0.433426	0.482304	0.898658	0.368835	0.999539
LRRC8D	417.745	0.433314	0.414954	1.04425	0.296371	0.999539
PI4KB	2956.99	0.433199	0.363881	1.1905	0.233851	0.999539
POLR3A	1739.26	0.433117	0.370634	1.16858	0.242572	0.999539
ZNF143	630.712	0.432823	0.396642	1.09122	0.275177	0.999539
PFDN2	1775.19	0.432576	0.370256	1.16831	0.24268	0.999539
C17orf80	1386.66	0.432439	0.374615	1.15436	0.248354	0.999539
PGAP2	329.228	0.432434	0.427847	1.01072	0.31215	0.999539
TBC1D12	311.031	0.432334	0.431292	1.00242	0.316142	0.999539
C16orf46	108.397	0.432252	0.510362	0.846953	0.397021	0.999539
PLB1	57.7389	0.432223	0.558073	0.774492	0.43864	0.999539
UBE2D4	477.272	0.432214	0.408438	1.05821	0.289958	0.999539
ADK	1956.7	0.43217	0.368744	1.17201	0.241195	0.999539
CSNK1G1	1977.36	0.432043	0.368581	1.17218	0.241124	0.999539
ABCA5	155.124	0.431836	0.480932	0.897915	0.369231	0.999539
ZNF41	548.595	0.431819	0.402151	1.07377	0.282925	0.999539
ABCC4	812.22	0.43179	0.387948	1.11301	0.265704	0.999539
ZNF614	479.739	0.431658	0.408154	1.05759	0.290244	0.999539
LOC100506294	234.311	0.431627	0.449755	0.959694	0.337209	0.999539
ZNF441	151.191	0.431383	0.482976	0.893177	0.371763	0.999539
KCNJ11	53.8066	0.431236	0.562301	0.766912	0.443134	0.999539
PRKAG2	291.37	0.431143	0.435186	0.990709	0.321828	0.999539
FAM200B	543.198	0.431048	0.402508	1.0709	0.284213	0.999539
S100A11	6244.72	0.430939	0.358386	1.20244	0.229192	0.999539
LOC100506051	35.6097	0.430727	0.579166	0.743702	0.457057	0.999539
SSB	2995.09	0.430718	0.363509	1.18489	0.236061	0.999539
RBM47	190.053	0.4305	0.464973	0.925859	0.354519	0.999539
MST4	834.891	0.430023	0.386946	1.11132	0.266429	0.999539
CFLAR	780.3	0.429776	0.389037	1.10472	0.269281	0.999539
CDC26	78.4036	0.429693	0.536413	0.801049	0.423103	0.999539
KRT18	16756.2	0.429634	0.355206	1.20954	0.226457	0.999539
SLC7A7	31.6774	0.429318	0.580931	0.739017	0.459897	0.999539
OAZ3	13.4805	0.429207	0.545137	0.787337	0.431085	0.999539
LOC400680	13.4805	0.429207	0.545137	0.787337	0.431085	0.999539
LOC100505955	13.4805	0.429207	0.545137	0.787337	0.431085	0.999539
C17orf74	13.4805	0.429207	0.545137	0.787337	0.431085	0.999539
NAT6	206.785	0.429198	0.458585	0.935917	0.349316	0.999539
SRBD1	553.069	0.429123	0.401597	1.06854	0.285276	0.999539
GEMIN5	1920.01	0.428936	0.368708	1.16335	0.244687	0.999539
SPRED3	231.382	0.428809	0.450462	0.951932	0.341131	0.999539
RPS10	188.588	0.428797	0.465464	0.921225	0.356933	0.999539
AADAC	103.001	0.428797	0.514444	0.833515	0.404554	0.999539
SH3GLB1	1840.36	0.428318	0.369285	1.15986	0.246107	0.999539
CSNK2B	4073.04	0.428299	0.360668	1.18751	0.235025	0.999539
LOC344887	156.127	0.428276	0.48023	0.891815	0.372492	0.999539
TAB2	4442.46	0.428246	0.360056	1.18939	0.234287	0.999539
POU3F3	42.0098	0.427613	0.574205	0.744704	0.456451	0.999539
SERINC3	2360.37	0.427216	0.365767	1.168	0.242806	0.999539
C10orf26	877.765	0.427049	0.385192	1.10867	0.267574	0.999539
ACBD5	590.005	0.42674	0.398758	1.07017	0.284541	0.999539
MEF2BNB	144.33	0.426646	0.486449	0.877063	0.380453	0.999539
ZZZ3	1338.71	0.426469	0.374761	1.13798	0.255131	0.999539
ARID5A	567.876	0.426357	0.40028	1.06515	0.28681	0.999539
GOLGA1	574.276	0.42608	0.399798	1.06574	0.286543	0.999539
PRKAR2A-AS1	23.8128	0.425933	0.578709	0.736007	0.461727	0.999539
ACOX3	263.383	0.42565	0.441399	0.96432	0.334885	0.999539
WIPI1	638.738	0.425112	0.395541	1.07476	0.282481	0.999539
TXNRD1	12681.5	0.424857	0.355302	1.19576	0.231789	0.999539
OXSR1	2568.64	0.424751	0.364533	1.16519	0.243941	0.999539
KIAA1324	481.827	0.423953	0.407314	1.04085	0.297945	0.999539
CCDC47	3770.58	0.423676	0.36079	1.1743	0.240275	0.999539
NEDD4	2029.05	0.423594	0.367398	1.15296	0.248928	0.999539
MOCS3	365.242	0.423239	0.421254	1.00471	0.315036	0.999539
ZNF304	295.383	0.423159	0.433764	0.975552	0.329287	0.999539
KIAA0753	671.741	0.423071	0.393509	1.07512	0.282319	0.999539
RSF1	1749.15	0.423049	0.36958	1.14468	0.252343	0.999539
RGAG1	54.8099	0.423009	0.561047	0.753963	0.450871	0.999539
HECTD2	521.691	0.422968	0.403678	1.04778	0.294738	0.999539
AXL	9386.04	0.422868	0.355944	1.18802	0.234825	0.999539
MYNN	412.971	0.422568	0.41473	1.0189	0.308251	0.999539
LOC100507493	513.827	0.422548	0.404307	1.04512	0.295969	0.999539
TMCO1	1549.45	0.422337	0.371574	1.13661	0.2557	0.999539
GIN1	131.069	0.422332	0.494159	0.854647	0.392746	0.999539
MGST3	1086.5	0.422221	0.379044	1.11391	0.265317	0.999539
RPP14	866.591	0.421946	0.385118	1.09563	0.273242	0.999539
GYPE	40.5452	0.421867	0.575427	0.733137	0.463475	0.999539
LOC643650	467.101	0.421792	0.408561	1.03238	0.301892	0.999539
TDG	533.027	0.421783	0.402651	1.04751	0.294863	0.999539
BBX	2253.51	0.421751	0.365814	1.15291	0.248948	0.999539
PTPRD	15.9483	0.421622	0.559152	0.754038	0.450827	0.999539
ZNF540	15.9483	0.421622	0.559152	0.754038	0.450827	0.999539
TFAP2A	15.9483	0.421622	0.559152	0.754038	0.450827	0.999539
LOC100009676	137.469	0.421462	0.490184	0.859805	0.389897	0.999539
PIP4K2C	1471.26	0.421461	0.372444	1.13161	0.257798	0.999539
C6orf204	459.236	0.421296	0.409347	1.02919	0.30339	0.999539
LOC643783	71.5423	0.42111	0.543073	0.77542	0.438092	0.999539
UHRF1BP1L	901.059	0.420925	0.383893	1.09647	0.272875	0.999539
MRPL45	1121.97	0.420842	0.378143	1.11292	0.265744	0.999539
ZNF252	907.459	0.420784	0.383678	1.09671	0.272767	0.999539
NUFIP1	406.11	0.420596	0.415385	1.01255	0.311277	0.999539
DNAH5	185.198	0.420521	0.466386	0.901659	0.367238	0.999539
ACVR1	926.66	0.420373	0.38305	1.09743	0.272451	0.999539
LAMTOR3	495.169	0.420252	0.405725	1.03581	0.300293	0.999539
PGM2	1877.24	0.420145	0.368202	1.14107	0.253839	0.999539
NMD3	1239.1	0.420064	0.375803	1.11778	0.263662	0.999539
LOC100506365	838.604	0.41984	0.385912	1.08792	0.276631	0.999539
USP43	98.6071	0.419834	0.517688	0.81098	0.417377	0.999539
ZC4H2	514.369	0.41955	0.403955	1.0386	0.298989	0.999539
COL12A1	9707.39	0.419271	0.355471	1.17948	0.238208	0.999539
LOC100507306	12.016	0.419049	0.534337	0.78424	0.432899	0.999539
FCHO2	595.563	0.418968	0.397847	1.05309	0.2923	0.999539
LYSMD3	962.131	0.418836	0.381878	1.09678	0.272738	0.999539
BRWD1	707.754	0.418643	0.391287	1.06991	0.284659	0.999539
GLRX3	2026.9	0.418606	0.366935	1.14082	0.253946	0.999539
ZDHHC21	631.496	0.41829	0.395427	1.05782	0.290138	0.999539
KLRAQ1	463.71	0.418198	0.408655	1.02335	0.306142	0.999539
FYB	5.61591	0.41819	0.431146	0.969951	0.332071	0.999539
SCNM1	5.61591	0.41819	0.431146	0.969951	0.332071	0.999539
NUDT9P1	5.61591	0.41819	0.431146	0.969951	0.332071	0.999539
HLA-DQB2	5.61591	0.41819	0.431146	0.969951	0.332071	0.999539
BOK-AS1	5.61591	0.41819	0.431146	0.969951	0.332071	0.999539
POM121L2	5.61591	0.41819	0.431146	0.969951	0.332071	0.999539
EVI2A	5.61591	0.41819	0.431146	0.969951	0.332071	0.999539
DLGAP2	5.61591	0.41819	0.431146	0.969951	0.332071	0.999539
RPL21P44	5.61591	0.41819	0.431146	0.969951	0.332071	0.999539
PTCD2	258.528	0.418189	0.442163	0.94578	0.344261	0.999539
NEK1	511.44	0.418139	0.404109	1.03472	0.3008	0.999539
SLC4A4	43.013	0.417947	0.57316	0.729199	0.46588	0.999539
METTL8	459.778	0.417923	0.409045	1.0217	0.306922	0.999539
CARD9	22.3483	0.417869	0.576969	0.724248	0.468913	0.999539
FAM160A1	254.596	0.417711	0.443166	0.942561	0.345905	0.999539
SEC11C	561.637	0.417635	0.400102	1.04382	0.296568	0.999539
FADS3	2353.69	0.41763	0.364872	1.14459	0.252378	0.999539
C7orf10	530.64	0.41753	0.402435	1.03751	0.299498	0.999539
MAP3K13	636.431	0.41751	0.395162	1.05655	0.290715	0.999539
CDV3	6670	0.417419	0.356712	1.17018	0.241927	0.999539
TSSC4	499.643	0.417374	0.405109	1.03028	0.30288	0.999539
B3GALT5	117.807	0.4172	0.502794	0.829763	0.406673	0.999539
KLHL2	761.423	0.417143	0.388679	1.07323	0.283167	0.999539
C12orf44	1245.12	0.41711	0.375428	1.11103	0.266557	0.999539
CA13	294.46	0.416827	0.43361	0.961296	0.336403	0.999539
MYO18B	3362.49	0.416723	0.361057	1.15418	0.248428	0.999539
POLG2	358.922	0.416712	0.421831	0.987864	0.323219	0.999539
GPER	161.604	0.416537	0.476801	0.873608	0.382332	0.999539
SH3RF1	976.476	0.416353	0.381259	1.09205	0.274812	0.999539
CDKN2AIP	371.722	0.416186	0.419845	0.991286	0.321546	0.999539
PPAT	1372.12	0.416024	0.373295	1.11446	0.265081	0.999539
WDR3	3915.66	0.415966	0.359736	1.15631	0.247555	0.999539
LRRC37A2	103.543	0.41588	0.513492	0.809905	0.417995	0.999539
WSB2	3440.83	0.415714	0.360758	1.15234	0.249183	0.999539
UBAP1	2247.06	0.415599	0.36526	1.13782	0.255197	0.999539
LCA5L	8.08368	0.41557	0.486939	0.853434	0.393418	0.999539
CPO	8.08368	0.41557	0.486939	0.853434	0.393418	0.999539
PLEKHF1	282.664	0.415473	0.436121	0.952655	0.340765	0.999539
BBS7	890.888	0.415224	0.383642	1.08232	0.279109	0.999539
C8orf59	1134.47	0.415223	0.377373	1.1003	0.271202	0.999539
ARHGAP42	289.064	0.415166	0.43467	0.955131	0.339512	0.999539
PCBD2	109.943	0.41514	0.50847	0.81645	0.414243	0.999539
DQX1	18.416	0.415033	0.56851	0.730037	0.465367	0.999539
TAGLN3	18.416	0.415033	0.56851	0.730037	0.465367	0.999539
PRINS	18.416	0.415033	0.56851	0.730037	0.465367	0.999539
SNORD116-21	18.416	0.415033	0.56851	0.730037	0.465367	0.999539
LOC100507156	18.416	0.415033	0.56851	0.730037	0.465367	0.999539
SLC22A14	18.416	0.415033	0.56851	0.730037	0.465367	0.999539
FAM63B	251.667	0.414951	0.443778	0.935042	0.349767	0.999539
NARS2	895.824	0.414706	0.383438	1.08155	0.279454	0.999539
C9orf30	2086.21	0.414559	0.366148	1.13222	0.257543	0.999539
BAK1	962.754	0.414531	0.381473	1.08666	0.277187	0.999539
LMBRD1	335.329	0.414395	0.425572	0.973738	0.330187	0.999539
NFAT5	3413.93	0.414193	0.360677	1.14837	0.250814	0.999539
MRPS23	1704.38	0.413954	0.369146	1.12138	0.262125	0.999539
DDX10	1579.38	0.413878	0.370443	1.11725	0.263887	0.999539
TPK1	78.9456	0.413637	0.535366	0.772624	0.439745	0.999539
CECR2	404.726	0.413592	0.41502	0.996559	0.318979	0.999539
CDH13	2434.2	0.413539	0.364072	1.13587	0.25601	0.999539
IL6	35.1484	0.413477	0.579327	0.71372	0.4754	0.999539
AGK	709.842	0.413356	0.390756	1.05784	0.290131	0.999539
LOC401320	129.143	0.413298	0.494967	0.835001	0.403717	0.999539
MEIS1	145.875	0.413234	0.484915	0.852179	0.394115	0.999539
ARID4A	725.11	0.412823	0.389975	1.05859	0.289787	0.999539
PPP1R1C	202.473	0.412714	0.459188	0.898789	0.368765	0.999539
IMPG2	24.8161	0.412509	0.579708	0.71158	0.476725	0.999539
DEPDC4	24.8161	0.412509	0.579708	0.71158	0.476725	0.999539
TOX4	2223.16	0.41244	0.365097	1.12967	0.258614	0.999539
ATP6V1A	1198.55	0.4123	0.375838	1.09702	0.272635	0.999539
STOM	1642.46	0.412158	0.369601	1.11514	0.26479	0.999539
LOC729799	75.0133	0.4121	0.539252	0.764207	0.444744	0.999539
KIAA1033	1437.74	0.41201	0.372008	1.10753	0.268065	0.999539
MCC	845.707	0.411807	0.384909	1.06988	0.284672	0.999539
LOC654841	14.4837	0.411785	0.551915	0.746103	0.455605	0.999539
TMEM11	795.51	0.411761	0.386814	1.06449	0.287105	0.999539
ANXA10	138.011	0.411339	0.489375	0.840539	0.400606	0.999539
PPP1R10	2471.3	0.411081	0.363658	1.13041	0.258305	0.999539
PMS1	530.259	0.410958	0.401993	1.0223	0.306639	0.999539
DOPEY1	207.408	0.410698	0.457282	0.898128	0.369117	0.999539
NGLY1	980.109	0.410289	0.380551	1.07814	0.280969	0.999539
C19orf53	1358.09	0.410197	0.372969	1.09981	0.271413	0.999539
PLAU	1742.48	0.410121	0.368426	1.11317	0.265634	0.999539
CAPNS1	12259.1	0.410004	0.353881	1.15859	0.246623	0.999539
GTF2H3	547.995	0.409937	0.400468	1.02364	0.306003	0.999539
ZFR	5785.18	0.409777	0.356647	1.14897	0.250568	0.999539
POLK	670.057	0.409703	0.392583	1.04361	0.296667	0.999539
LAYN	4161.05	0.409514	0.358654	1.14181	0.253533	0.999539
ASB8	394.936	0.409514	0.416094	0.984186	0.325024	0.999539
COMMD2	344.738	0.409094	0.423598	0.96576	0.334164	0.999539
LGALSL	605.596	0.409069	0.396309	1.0322	0.30198	0.999539
ZNF462	2381.4	0.408881	0.363892	1.12363	0.261169	0.999539
SLC44A5	235.476	0.408813	0.448004	0.912523	0.361494	0.999539
MFN1	1584.56	0.408692	0.369905	1.10486	0.269222	0.999539
SNX12	742.926	0.408551	0.388883	1.05058	0.293453	0.999539
CCDC86	3491.84	0.40821	0.359902	1.13423	0.2567	0.999539
DENND4A	1594.43	0.408143	0.369745	1.10385	0.269658	0.999539
TMEM138	735.061	0.408105	0.389201	1.04857	0.294376	0.999539
SLC5A4	10.5515	0.408008	0.520712	0.783558	0.4333	0.999539
PAG1	155.746	0.408006	0.479331	0.851199	0.394659	0.999539
SGMS2	984.122	0.407843	0.380235	1.07261	0.283448	0.999539
RRN3P3	132.614	0.40781	0.492513	0.82802	0.407659	0.999539
GDPD3	27.2839	0.407714	0.581009	0.701734	0.482845	0.999539
SMAP2	1032.85	0.407694	0.378948	1.07586	0.281991	0.999539
CFLAR-AS1	79.9489	0.407599	0.53419	0.763023	0.44545	0.999539
KRT10	339.342	0.407556	0.424389	0.960337	0.336886	0.999539
BAZ1A	2007.43	0.407463	0.366018	1.11323	0.265609	0.999539
SLC25A38	978.725	0.407277	0.380337	1.07083	0.284244	0.999539
FUT8	2238.29	0.407188	0.364511	1.11708	0.26396	0.999539
MIR4477B	56.8164	0.407182	0.558519	0.729039	0.465978	0.999539
HEATR5B	1027.46	0.407154	0.379038	1.07418	0.282743	0.999539
LOC493754	305.877	0.407042	0.43059	0.945313	0.344499	0.999539
RIOK1	649.935	0.407005	0.393419	1.03453	0.300887	0.999539
CCDC115	495.872	0.407002	0.404623	1.00588	0.314474	0.999539
ZNF26	413.675	0.406814	0.413473	0.983893	0.325168	0.999539
GBP3	318.677	0.406798	0.428068	0.950313	0.341953	0.999539
JUNB	1192.86	0.406743	0.375362	1.0836	0.278541	0.999539
PINK1	1251.92	0.406742	0.374363	1.08649	0.277262	0.999539
CGRRF1	468.807	0.406544	0.407186	0.998423	0.318074	0.999539
KIAA0430	988.596	0.406412	0.379994	1.06952	0.284834	0.999539
VPS25	1628.98	0.406272	0.369198	1.10042	0.271151	0.999539
LOC100506286	69.6165	0.406213	0.544662	0.745807	0.455784	0.999539
TBC1D30	147.882	0.405979	0.483443	0.839767	0.401039	0.999539
SENP3	262.08	0.405914	0.440473	0.92154	0.356769	0.999539
ILDR2	826.669	0.405879	0.385121	1.0539	0.291929	0.999539
LRRC4C	1182.06	0.405794	0.37549	1.08071	0.279828	0.999539
SDHAF2	884.269	0.405536	0.383056	1.05869	0.289743	0.999539
RPA4	16.9515	0.405516	0.563698	0.719385	0.471904	0.999539
GANC	167.082	0.405434	0.473565	0.856131	0.391925	0.999539
MPV17	1020.14	0.405264	0.379066	1.06911	0.285019	0.999539
EIF3J	2527.38	0.405154	0.362832	1.11664	0.264146	0.999539
ZCCHC3	616.009	0.405128	0.395351	1.02473	0.305491	0.999539
RPAP2	495.411	0.405062	0.404511	1.00136	0.316651	0.999539
CSRNP2	648.009	0.404912	0.393377	1.02932	0.303327	0.999539
RASAL2	1684.2	0.404664	0.368482	1.09819	0.272121	0.999539
GEMIN6	468.346	0.404497	0.407072	0.993674	0.320382	0.999539
GREB1L	163.15	0.404449	0.475414	0.850729	0.39492	0.999539
POLR3G	1013.27	0.404321	0.379164	1.06635	0.286266	0.999539
PGM5P2	542.679	0.404317	0.400438	1.00969	0.312645	0.999539
CAP2	899.076	0.40414	0.382455	1.0567	0.290649	0.999539
ZCCHC10	415.681	0.40402	0.413023	0.978202	0.327975	0.999539
CD68	587.479	0.404016	0.397163	1.01725	0.309033	0.999539
GATA3	140.017	0.403755	0.487826	0.827664	0.407861	0.999539
TASP1	140.017	0.403755	0.487826	0.827664	0.407861	0.999539
AMOTL2	3991.53	0.40332	0.358358	1.12547	0.260391	0.999539
NOP2	2673.74	0.403176	0.362009	1.11372	0.265401	0.999539
KCTD11	630.815	0.403175	0.394261	1.02261	0.306493	0.999539
IFT43	252.75	0.403161	0.442753	0.910577	0.362518	0.999539
FAM161B	346.284	0.403044	0.422907	0.953033	0.340573	0.999539
NOP10	2164.74	0.402991	0.364556	1.10543	0.268973	0.999539
G0S2	590.95	0.402678	0.396827	1.01474	0.310228	0.999539
CASP10	42.5518	0.402561	0.573398	0.702062	0.48264	0.999539
LOC100128164	6.61916	0.401954	0.459455	0.87485	0.381656	0.999539
SLC10A5	6.61916	0.401954	0.459455	0.87485	0.381656	0.999539
C12orf4	858.288	0.401533	0.38369	1.0465	0.295328	0.999539
VWDE	119.352	0.40137	0.501023	0.801101	0.423073	0.999539
GABARAPL2	1306.29	0.401192	0.372886	1.07591	0.281967	0.999539
TIMM17A	1986.16	0.401112	0.365579	1.0972	0.272555	0.999539
BMP2K	680.09	0.400963	0.391308	1.02467	0.305517	0.999539
GPR133	260.154	0.40095	0.44066	0.909885	0.362883	0.999539
PRKCQ	317.754	0.400881	0.427849	0.936967	0.348775	0.999539
LOC100294145	746.558	0.400673	0.387979	1.03272	0.301737	0.999539
LIF	3289.85	0.400407	0.359675	1.11325	0.265603	0.999539
SAMD4A	4476.33	0.40036	0.357256	1.12065	0.262435	0.999539
HCFC2	217.821	0.400178	0.453076	0.883248	0.377103	0.999539
TCEANC	19.4193	0.400069	0.571507	0.700025	0.483912	0.999539
SLC2A4	121.82	0.399957	0.499247	0.801121	0.423062	0.999539
AGFG1	2124.58	0.399939	0.364524	1.09716	0.272573	0.999539
ZNF501	109.02	0.399897	0.508555	0.786339	0.431669	0.999539
RABGAP1	1142.9	0.399734	0.375765	1.06379	0.287425	0.999539
C7orf55	70.6198	0.399646	0.543428	0.735417	0.462086	0.999539
SLCO5A1	32.2194	0.399487	0.580667	0.687981	0.491465	0.999539
ZC3H6	32.2194	0.399487	0.580667	0.687981	0.491465	0.999539
ZNF616	175.488	0.399109	0.469352	0.850341	0.395135	0.999539
C11orf83	455.627	0.39908	0.408077	0.977955	0.328097	0.999539
TAF9	2879.4	0.398809	0.360809	1.10532	0.269021	0.999539
GPX1	3669.16	0.398385	0.358544	1.11112	0.266517	0.999539
SNHG11	289.225	0.39832	0.433542	0.918759	0.358222	0.999539
E2F7	3102.02	0.397954	0.359989	1.10546	0.26896	0.999539
TMEM53	165.156	0.397951	0.474104	0.839376	0.401259	0.999539
LOC100507106	85.8877	0.397896	0.528179	0.753336	0.451248	0.999539
PARD6B	145.956	0.397651	0.484115	0.821397	0.41142	0.999539
ZNF619	193.224	0.397358	0.461798	0.860459	0.389536	0.999539
PUS10	120.356	0.397124	0.500141	0.794024	0.427182	0.999539
CWC22	894.844	0.397093	0.382067	1.03933	0.298652	0.999539
BCL10	581.702	0.397057	0.396956	1.00026	0.317187	0.999539
ZNF655	3906.67	0.396761	0.357891	1.10861	0.2676	0.999539
C20orf96	315.829	0.396704	0.427944	0.927	0.353927	0.999539
ZFX	470.433	0.396664	0.406364	0.976131	0.328999	0.999539
PLCXD3	47.4873	0.396593	0.568398	0.697737	0.485341	0.999539
FAM82A1	101.156	0.396588	0.514688	0.770541	0.440979	0.999539
BRAF	403.965	0.396539	0.41398	0.957871	0.338128	0.999539
TMEM161B	520.169	0.396271	0.401718	0.986441	0.323917	0.999539
RIOK2	851.047	0.396237	0.383476	1.03328	0.301474	0.999539
C14orf135	3933.35	0.395969	0.357764	1.10679	0.268385	0.999539
PSG6	9.08693	0.395936	0.503392	0.786537	0.431553	0.999539
SNORD1A	9.08693	0.395936	0.503392	0.786537	0.431553	0.999539
PDE6G	9.08693	0.395936	0.503392	0.786537	0.431553	0.999539
TIMM8A	563.505	0.39592	0.398171	0.994348	0.320053	0.999539
MUDENG	1343.93	0.39585	0.371834	1.06459	0.287063	0.999539
AKR1D1	4.61266	0.395558	0.381817	1.03599	0.300208	0.999539
KGFLP1	4.61266	0.395558	0.381817	1.03599	0.300208	0.999539
LAT	880.118	0.395477	0.382408	1.03417	0.301055	0.999539
TTC4	15.487	0.39528	0.55761	0.708884	0.478397	0.999539
FOXD4	15.487	0.39528	0.55761	0.708884	0.478397	0.999539
TRIB1	923.454	0.395274	0.381006	1.03745	0.299526	0.999539
ARAF	1560.61	0.395206	0.368878	1.07137	0.284002	0.999539
FRS2	699.913	0.395077	0.389813	1.0135	0.31082	0.999539
ZNF805	213.428	0.395065	0.454214	0.869777	0.384422	0.999539
PIDD	1022.93	0.394987	0.37821	1.04436	0.296319	0.999539
FOXN2	874.721	0.394773	0.382528	1.03201	0.302066	0.999539
C19orf42	726.516	0.394461	0.388451	1.01547	0.309881	0.999539
ESF1	954.993	0.394408	0.379993	1.03793	0.299301	0.999539
MANBAL	1282.94	0.394241	0.372679	1.05786	0.290121	0.999539
CXorf23	209.495	0.394101	0.455533	0.865143	0.386961	0.999539
DPM2	1037.73	0.393921	0.377743	1.04283	0.297028	0.999539
DCP1B	1309.54	0.39391	0.372212	1.05829	0.289921	0.999539
GOLGA8B	955.996	0.393796	0.379909	1.03655	0.299945	0.999539
ANAPC13	802.856	0.393793	0.385079	1.02263	0.306483	0.999539
IST1	3283.63	0.393755	0.359061	1.09662	0.272805	0.999539
ZNF498	880.66	0.39371	0.382186	1.03015	0.302938	0.999539
HSPG2	17320.4	0.393666	0.351524	1.11988	0.262764	0.999539
C5orf51	1495.69	0.393649	0.36953	1.06527	0.286754	0.999539
GHR	155.827	0.393282	0.478557	0.821808	0.411186	0.999539
PHF21A	1127.88	0.393024	0.375601	1.04639	0.295382	0.999539
BCCIP	2195	0.392403	0.363381	1.07987	0.280201	0.999539
CLK3	1025.47	0.392307	0.377904	1.03811	0.299218	0.999539
ALKBH1	329.171	0.392253	0.425156	0.922609	0.356211	0.999539
KDM1B	688.658	0.391888	0.390081	1.00463	0.315074	0.999539
SNORA40	232.167	0.391503	0.447916	0.874056	0.382088	0.999539
HERC2P10	52.4228	0.391423	0.563022	0.695219	0.486918	0.999539
DCAF4	1025.01	0.391341	0.377829	1.03576	0.300313	0.999539
LOC100652762	74.0908	0.391308	0.539588	0.725199	0.46833	0.999539
C4orf29	117.427	0.391276	0.501966	0.779487	0.435693	0.999539
MARK3	919.141	0.391195	0.380739	1.02746	0.304203	0.999539
CGB7	24.3548	0.391066	0.579456	0.674885	0.499749	0.999539
MAN2A1	2236.95	0.391056	0.362931	1.07749	0.28126	0.999539
EIF1	9249.59	0.390741	0.352803	1.10753	0.268064	0.999539
MAPK8	1041.28	0.390721	0.377368	1.03538	0.300489	0.999539
CERS5	1059.02	0.390506	0.376919	1.03605	0.30018	0.999539
BNC2	1376.17	0.390321	0.370877	1.05243	0.292603	0.999539
PPP2R5B	360.71	0.390297	0.419711	0.92992	0.352413	0.999539
LOC285033	17.9548	0.390215	0.5675	0.687604	0.491702	0.999539
CTAGE1	17.9548	0.390215	0.5675	0.687604	0.491702	0.999539
CLU	9984.99	0.3902	0.352504	1.10694	0.268321	0.999539
SCAND2	193.766	0.389893	0.461176	0.845431	0.39787	0.999539
FCGRT	39.6227	0.389691	0.575876	0.676691	0.498602	0.999539
LYPLA2	2318.31	0.389656	0.362347	1.07537	0.28221	0.999539
TMEM106A	11.5547	0.389654	0.531372	0.733297	0.463377	0.999539
IGF2BP2	4559.6	0.389396	0.356083	1.09356	0.27415	0.999539
MRPL36	674.935	0.388827	0.390554	0.995579	0.319455	0.999539
SLC9A1	1362.45	0.388733	0.371039	1.04769	0.294783	0.999539
DPCD	257.305	0.388678	0.440655	0.882048	0.377751	0.999539
FBXO11	1687.01	0.388619	0.366942	1.05907	0.289566	0.999539
ZNF846	33.2227	0.388591	0.58021	0.669741	0.503023	0.999539
GXYLT1	2137.64	0.388565	0.363321	1.06948	0.284853	0.999539
DNAJC24	544.928	0.388265	0.39909	0.972875	0.330615	0.999539
FAM195B	1508.27	0.387896	0.36888	1.05155	0.293006	0.999539
AMPD2	6835.68	0.38781	0.353699	1.09644	0.272886	0.999539
RAP2C	711.41	0.387478	0.388562	0.997211	0.318662	0.999539
psiTPTE22	430.188	0.387395	0.410089	0.944661	0.344832	0.999539
SYTL2	537.063	0.387371	0.399653	0.969268	0.332411	0.999539
COX19	631.138	0.387095	0.393011	0.984947	0.32465	0.999539
GLMN	319.38	0.386695	0.426611	0.906435	0.364706	0.999539
ORAOV1	443.991	0.386483	0.408441	0.94624	0.344026	0.999539
TAF3	529.198	0.386451	0.400229	0.965573	0.334258	0.999539
ANKRD42	321.848	0.386207	0.426112	0.90635	0.36475	0.999539
TMEM150A	175.569	0.385849	0.468626	0.823361	0.410303	0.999539
ZSCAN4	20.4225	0.38581	0.573974	0.672173	0.501474	0.999539
RPSAP9	20.4225	0.38581	0.573974	0.672173	0.501474	0.999539
SLC6A15	582.405	0.385681	0.396103	0.97369	0.33021	0.999539
TSTD2	1098.58	0.38565	0.375527	1.02696	0.304441	0.999539
LRRC8E	506.066	0.385453	0.402153	0.958475	0.337823	0.999539
RAB2B	514.934	0.385325	0.40136	0.96005	0.33703	0.999539
LINC00294	232.708	0.385187	0.44738	0.860984	0.389247	0.999539
MON2	1430.08	0.385109	0.36974	1.04157	0.297613	0.999539
MYH15	550.405	0.384853	0.398408	0.965979	0.334055	0.999539
SLCO2B1	186.905	0.384716	0.463673	0.829714	0.406701	0.999539
BRP44L	313.983	0.38467	0.427521	0.899769	0.368243	0.999539
TSC1	1547.83	0.384454	0.36819	1.04417	0.296406	0.999539
ARL15	283.448	0.384407	0.433965	0.885803	0.375724	0.999539
EVI5	643.016	0.384296	0.392081	0.980144	0.327015	0.999539
LOC728758	14.0225	0.384244	0.549941	0.698701	0.484739	0.999539
C10orf118	573.076	0.384091	0.39665	0.968338	0.332876	0.999539
MBD5	301.183	0.384043	0.430067	0.892984	0.371866	0.999539
RNF14	606.08	0.383988	0.394364	0.973689	0.330211	0.999539
KDM4C	421.862	0.383964	0.410845	0.934573	0.350009	0.999539
CASQ1	5.15464	0.383956	0.421726	0.91044	0.362591	0.999539
SPRR2G	5.15464	0.383956	0.421726	0.91044	0.362591	0.999539
C20orf61	5.15464	0.383956	0.421726	0.91044	0.362591	0.999539
PSG1	5.15464	0.383956	0.421726	0.91044	0.362591	0.999539
LUZP2	5.15464	0.383956	0.421726	0.91044	0.362591	0.999539
IZUMO4	5.15464	0.383956	0.421726	0.91044	0.362591	0.999539
ZNF157	29.2904	0.383913	0.581259	0.660485	0.508943	0.999539
ALG3	1384.82	0.383902	0.370266	1.03683	0.299816	0.999539
PHC1	1058.26	0.383776	0.376351	1.01973	0.307857	0.999539
ISG20L2	1368.09	0.383559	0.370479	1.0353	0.300527	0.999539
PDCD2	1958.68	0.383509	0.364128	1.05323	0.292237	0.999539
IKZF5	336.655	0.38342	0.423242	0.905913	0.364982	0.999539
LOC100507321	369.658	0.383314	0.417863	0.917319	0.358975	0.999539
CWC27	998.19	0.382993	0.37781	1.01372	0.310716	0.999539
EBAG9	299.719	0.382712	0.430289	0.88943	0.373772	0.999539
C1orf54	7.62241	0.382593	0.481084	0.795271	0.426456	0.999539
MRPS10	1651.86	0.382551	0.366864	1.04276	0.29706	0.999539
SYNRG	1513.45	0.382522	0.368424	1.03827	0.299146	0.999539
SNORA3	22.8903	0.38194	0.578005	0.66079	0.508747	0.999539
LOC100507420	22.8903	0.38194	0.578005	0.66079	0.508747	0.999539
PMM2	1519.39	0.381937	0.368297	1.03703	0.29972	0.999539
METTL6	295.787	0.381857	0.431071	0.885832	0.375708	0.999539
MRPS15	1863.22	0.381793	0.364739	1.04676	0.295212	0.999539
DNAL1	694.297	0.381788	0.389047	0.981342	0.326424	0.999539
NAA25	1581.46	0.381769	0.367554	1.03867	0.298956	0.999539
ZNF204P	55.8939	0.381495	0.559007	0.682451	0.494954	0.999539
ACRC	55.8939	0.381495	0.559007	0.682451	0.494954	0.999539
NAP1L3	172.64	0.381483	0.469737	0.812121	0.416722	0.999539
TMEM177	765.24	0.381443	0.385574	0.989285	0.322524	0.999539
ZNF673	381.997	0.381359	0.415865	0.917025	0.35913	0.999539
SGMS1	968.197	0.381235	0.37851	1.0072	0.313839	0.999539
CCDC112	190.376	0.381176	0.462065	0.82494	0.409405	0.999539
RBMS3	199.244	0.381041	0.458575	0.830922	0.406017	0.999539
RFK	1610.07	0.380983	0.367164	1.03764	0.299439	0.999539
NXT1	611.557	0.380941	0.393776	0.967405	0.333342	0.999539
BHLHA15	31.7581	0.380854	0.580768	0.655777	0.511968	0.999539
SNORD4A	31.7581	0.380854	0.580768	0.655777	0.511968	0.999539
MRPL42	1077.08	0.380754	0.375647	1.0136	0.310775	0.999539
HINT3	470.675	0.380683	0.405186	0.939526	0.347461	0.999539
AP1M2	693.836	0.380364	0.388961	0.977899	0.328124	0.999539
NOL6	4395.87	0.380188	0.355387	1.06978	0.284716	0.999539
CRYZL1	347.529	0.380098	0.421164	0.902495	0.366794	0.999539
FAM204A	594.825	0.380084	0.394823	0.962668	0.335714	0.999539
SELRC1	1199.76	0.380083	0.373007	1.01897	0.308218	0.999539
MGC45800	433.74	0.379963	0.409152	0.928661	0.353065	0.999539
KIAA1328	117.969	0.3798	0.50111	0.757917	0.448501	0.999539
CRY2	623.896	0.37975	0.392901	0.96653	0.333779	0.999539
C5orf42	1507.67	0.379685	0.368234	1.0311	0.302495	0.999539
STARD10	659.368	0.379643	0.390777	0.971508	0.331295	0.999539
RASGRP4	16.4902	0.379633	0.562392	0.675032	0.499656	0.999539
REPS1	1441.66	0.37958	0.369077	1.02846	0.303734	0.999539
RP1L1	58.3616	0.379565	0.556228	0.682391	0.494992	0.999539
PTPRE	221.915	0.379544	0.450478	0.842536	0.399488	0.999539
ZBTB37	248.518	0.379371	0.442421	0.857488	0.391176	0.999539
PLK3	1246.11	0.379074	0.372068	1.01883	0.308285	0.999539
FAM69A	580.56	0.37893	0.395728	0.95755	0.33829	0.999539
STAMBPL1	503.218	0.378833	0.401929	0.942536	0.345918	0.999539
GTF2H5	381.536	0.378815	0.41581	0.911028	0.36228	0.999539
PRRG1	425.875	0.378701	0.409994	0.923674	0.355656	0.999539
EPB41L3	4325.63	0.378651	0.355363	1.06553	0.286635	0.999539
SUCLA2	479.082	0.378596	0.404196	0.936665	0.348931	0.999539
C11orf68	2032.88	0.378588	0.363243	1.04224	0.297299	0.999539
CORO2B	864.331	0.378553	0.381485	0.992316	0.321044	0.999539
NOL10	1658.96	0.378546	0.366419	1.03309	0.30156	0.999539
APC	1667.83	0.378541	0.366328	1.03334	0.301445	0.999539
KIF17	339.664	0.378537	0.422399	0.89616	0.370167	0.999539
LOC645166	866.799	0.378387	0.381385	0.992139	0.32113	0.999539
HERC2P3	674.174	0.378345	0.389853	0.97048	0.331807	0.999539
PPP4R2	1201.31	0.378303	0.372789	1.01479	0.310205	0.999539
GM2A	1464.88	0.378292	0.368597	1.0263	0.30475	0.999539
USP12	1097.36	0.378219	0.374982	1.00863	0.313152	0.999539
LOC100506778	34.2259	0.378076	0.579649	0.65225	0.51424	0.999539
LLPH	907.206	0.378041	0.380013	0.994809	0.319829	0.999539
RAB5B	2436.4	0.377923	0.360702	1.04774	0.294757	0.999539
OCIAD2	3196.57	0.377908	0.357779	1.05626	0.29085	0.999539
ZC3H8	435.746	0.377405	0.408741	0.923336	0.355832	0.999539
LOC441242	10.0902	0.377142	0.516906	0.729614	0.465626	0.999539
LOC100652921	10.0902	0.377142	0.516906	0.729614	0.465626	0.999539
LOC100505889	10.0902	0.377142	0.516906	0.729614	0.465626	0.999539
PSAP	22414.6	0.377063	0.349506	1.07885	0.280656	0.999539
CEP290	780.127	0.376985	0.384662	0.980041	0.327066	0.999539
CNNM2	331.8	0.376907	0.423681	0.889599	0.373681	0.999539
DLGAP4	3350.88	0.376901	0.357255	1.05499	0.291429	0.999539
TBC1D2	673.713	0.376877	0.389767	0.966931	0.333578	0.999539
ProSAPiP1	926.948	0.376804	0.379291	0.993444	0.320494	0.999539
UBR1	1097.9	0.3768	0.374805	1.00532	0.314741	0.999539
MTF1	1106.77	0.376791	0.37466	1.00569	0.314566	0.999539
OSTF1	431.814	0.376784	0.40909	0.921029	0.357035	0.999539
ZNF438	243.122	0.376655	0.443792	0.848721	0.396037	0.999539
ATP5G1	1589.11	0.376598	0.366992	1.02617	0.30481	0.999539
TSGA10	107.636	0.376595	0.508726	0.740271	0.459135	0.999539
C7orf46	89.9007	0.376412	0.523754	0.718682	0.472337	0.999539
IFNGR1	743.191	0.376379	0.386242	0.974465	0.329826	0.999539
ABHD13	319	0.37602	0.425999	0.882679	0.37741	0.999539
ZKSCAN5	1191.06	0.375771	0.372816	1.00793	0.31349	0.999539
SLC35D1	468.288	0.375641	0.405072	0.927343	0.353748	0.999539
SPRYD4	670.784	0.375611	0.389831	0.963521	0.335286	0.999539
ATP5E	36.6937	0.37554	0.578057	0.64966	0.515912	0.999539
PPCDC	174.647	0.375522	0.46852	0.801508	0.422838	0.999539
PEX19	2181.87	0.375482	0.361976	1.03731	0.29959	0.999539
C7orf40	497.36	0.375476	0.402225	0.933496	0.350564	0.999539
LOC100506891	27.8258	0.375445	0.581184	0.645999	0.51828	0.999539
LOC100507364	27.8258	0.375445	0.581184	0.645999	0.51828	0.999539
FBXO3	693.455	0.375269	0.38859	0.965719	0.334185	0.999539
MORC3	408.681	0.375041	0.41181	0.910713	0.362446	0.999539
KIFAP3	399.813	0.374985	0.412967	0.908025	0.363865	0.999539
HCG18	827.476	0.374963	0.38261	0.980012	0.32708	0.999539
TMEM185B	1732.08	0.374854	0.365354	1.026	0.304891	0.999539
BRP44	861.483	0.374599	0.381252	0.98255	0.325829	0.999539
VRK2	1545.85	0.374533	0.367278	1.01975	0.307846	0.999539
DNAJC15	337.739	0.374489	0.422472	0.886422	0.37539	0.999539
NSUN2	5385.02	0.374435	0.353588	1.05896	0.289618	0.999539
GMIP	282.064	0.3744	0.433604	0.863462	0.387884	0.999539
C12orf62	273.196	0.3743	0.435699	0.859079	0.390297	0.999539
EIF2B4	1383.76	0.374278	0.369392	1.01323	0.310952	0.999539
ZFP1	556.505	0.37419	0.397152	0.942185	0.346098	0.999539
DYRK1B	179.582	0.374133	0.466248	0.802433	0.422302	0.999539
HHLA3	56.8971	0.374089	0.557744	0.670719	0.5024	0.999539
DNAJB9	436.288	0.37393	0.40837	0.915665	0.359843	0.999539
NSUN4	617.116	0.373838	0.392886	0.951517	0.341342	0.999539
NDUFC1	818.147	0.373717	0.38287	0.976092	0.329019	0.999539
TMEM141	409.685	0.373696	0.411589	0.907935	0.363912	0.999539
ZNF585A	152.979	0.373577	0.479122	0.779711	0.435561	0.999539
TM2D3	510.702	0.373067	0.400843	0.930705	0.352006	0.999539
REXO2	3574.98	0.372971	0.356341	1.04667	0.295252	0.999539
PPP2R2A	1780.97	0.372758	0.364667	1.02219	0.306692	0.999539
ZFP82	233.792	0.372627	0.446328	0.834873	0.403789	0.999539
CDC14B	808.818	0.372443	0.383136	0.97209	0.331006	0.999539
MARS2	361.413	0.372407	0.41841	0.890052	0.373438	0.999539
GPR37	59.3649	0.372406	0.554963	0.671048	0.50219	0.999539
NBPF4	12.558	0.372312	0.540295	0.68909	0.490767	0.999539
LHX9	12.558	0.372312	0.540295	0.68909	0.490767	0.999539
MICAL2	3836.7	0.372268	0.355698	1.04659	0.295291	0.999539
PCDHA5	21.4258	0.372208	0.575983	0.646212	0.518142	0.999539
PYROXD1	529.441	0.372166	0.399167	0.932357	0.351152	0.999539
SUN3	1593.28	0.371914	0.366509	1.01475	0.310227	0.999539
PIN4	415.623	0.371751	0.410703	0.905158	0.365382	0.999539
ARHGAP24	238.728	0.371606	0.444785	0.835474	0.403451	0.999539
MIEN1	861.563	0.371599	0.381098	0.975075	0.329523	0.999539
BBS10	308.206	0.371575	0.427778	0.868617	0.385057	0.999539
KITLG	458.498	0.371373	0.405729	0.915322	0.360023	0.999539
PCMTD1	339.745	0.371306	0.421855	0.880174	0.378765	0.999539
FGF2	640.329	0.371109	0.391245	0.948534	0.342857	0.999539
WBP2	3133.68	0.371091	0.357449	1.03816	0.299194	0.999539
LOC100506090	41.6292	0.371076	0.573893	0.646594	0.517894	0.999539
ZNF691	301.806	0.371003	0.429056	0.864695	0.387206	0.999539
TNFAIP3	865.034	0.3708	0.380913	0.97345	0.330329	0.999539
BTBD9	483.637	0.370799	0.403197	0.919648	0.357757	0.999539
ACN9	766.485	0.370681	0.384758	0.963411	0.335341	0.999539
DCTN6	1029.13	0.370647	0.375915	0.985984	0.324141	0.999539
OLIG2	203.257	0.370636	0.456508	0.811893	0.416853	0.999539
FLJ44054	1251.37	0.370606	0.371208	0.998379	0.318096	0.999539
HIF1A	8216.62	0.370494	0.351244	1.05481	0.291514	0.999539
C14orf34	901.509	0.37044	0.379653	0.975733	0.329197	0.999539
DDX52	1296.71	0.370406	0.370416	0.999971	0.317325	0.999539
ZNF770	1054.27	0.370403	0.375271	0.98703	0.323628	0.999539
STXBP5	832.031	0.370363	0.382078	0.969339	0.332376	0.999539
ADAM32	93.3717	0.370151	0.520417	0.71126	0.476923	0.999539
C17orf48	93.3717	0.370151	0.520417	0.71126	0.476923	0.999539
ZNF512	1569.23	0.370077	0.366651	1.00935	0.312809	0.999539
NAT1	52.9648	0.370049	0.562038	0.658406	0.510277	0.999539
WWC1	3631.52	0.369665	0.355999	1.03839	0.29909	0.999539
TPRG1L	660.071	0.369588	0.389977	0.947717	0.343274	0.999539
USP4	1074.01	0.36947	0.374719	0.98599	0.324138	0.999539
ZFP90	383.623	0.369461	0.414887	0.890511	0.373192	0.999539
CRYBG3	1712.66	0.369451	0.365035	1.0121	0.311492	0.999539
C21orf91	631	0.369451	0.391688	0.943226	0.345565	0.999539
LINC00339	187.989	0.369423	0.46243	0.798872	0.424365	0.999539
LOC646626	23.8936	0.369167	0.579173	0.637404	0.523862	0.999539
LOC386758	44.097	0.369101	0.571482	0.645866	0.518366	0.999539
PPARG	977.929	0.369095	0.377237	0.978417	0.327868	0.999539
PROS1	480.708	0.369041	0.403293	0.915069	0.360155	0.999539
SPEG	2660.83	0.368639	0.358907	1.02711	0.304367	0.999539
ZEB1-AS1	201.792	0.368635	0.456949	0.806731	0.419821	0.999539
MLXIPL	15.0257	0.368239	0.555932	0.662381	0.507727	0.999539
FPGT	235.799	0.368143	0.445465	0.826425	0.408563	0.999539
NLK	828.641	0.368104	0.38203	0.963545	0.335274	0.999539
PSMD5	1306.66	0.368046	0.370046	0.994596	0.319933	0.999539
WDR5B	172.721	0.368019	0.469031	0.784638	0.432666	0.999539
SGTB	851.312	0.368018	0.381184	0.965459	0.334315	0.999539
BFAR	1185.44	0.367808	0.372189	0.988229	0.323041	0.999539
PFDN4	1145.03	0.367718	0.372998	0.985845	0.324209	0.999539
BACH1	2349.46	0.367718	0.360252	1.02072	0.307385	0.999539
TGM1	78.1038	0.367553	0.534823	0.687242	0.49193	0.999539
MB21D2	709.888	0.367546	0.387164	0.94933	0.342453	0.999539
KRTCAP2	1332.8	0.367478	0.369578	0.994318	0.320068	0.999539
OMP	6.1579	0.36743	0.451706	0.813426	0.415974	0.999539
CCDC151	6.1579	0.36743	0.451706	0.813426	0.415974	0.999539
MATK	6.1579	0.36743	0.451706	0.813426	0.415974	0.999539
TAS2R3	6.1579	0.36743	0.451706	0.813426	0.415974	0.999539
CRCT1	6.1579	0.36743	0.451706	0.813426	0.415974	0.999539
NBPF24	6.1579	0.36743	0.451706	0.813426	0.415974	0.999539
AP3B1	2598.84	0.367425	0.35906	1.0233	0.306166	0.999539
COL4A4	186.524	0.367267	0.462929	0.793356	0.427571	0.999539
MRPS18C	608.871	0.367079	0.39292	0.934235	0.350183	0.999539
ZNF585B	100.775	0.367053	0.51393	0.714209	0.475098	0.999539
ZNF816	100.775	0.367053	0.51393	0.714209	0.475098	0.999539
DCAF12	1501.37	0.366878	0.367157	0.999239	0.317679	0.999539
LOC100652741	536.925	0.366757	0.398161	0.921129	0.356983	0.999539
PIGM	494.05	0.36672	0.401845	0.91259	0.361458	0.999539
PEAK1	2528.44	0.366527	0.359252	1.02025	0.30761	0.999539
ALG14	191.46	0.366145	0.460844	0.794508	0.4269	0.999539
ZNF25	103.243	0.366102	0.511858	0.715242	0.47446	0.999539
TMEM55A	390.565	0.366063	0.413683	0.884888	0.376217	0.999539
SNORA32	37.6969	0.36585	0.577231	0.633802	0.52621	0.999539
REEP5	1126.38	0.365779	0.373227	0.980046	0.327064	0.999539
RC3H1	1015.49	0.365747	0.375952	0.972856	0.330625	0.999539
SLIT2	304.816	0.36571	0.428104	0.854254	0.392964	0.999539
RAB18	1627.61	0.365402	0.365557	0.999576	0.317516	0.999539
NFYA	2898.66	0.36529	0.357625	1.02143	0.307049	0.999539
C11orf54	173.724	0.365091	0.468426	0.7794	0.435744	0.999539
CD3EAP	1241.74	0.364784	0.370873	0.983583	0.32532	0.999539
EML5	17.4935	0.364781	0.566399	0.644036	0.519552	0.999539
NSDHL	949.481	0.364636	0.377705	0.965399	0.334345	0.999539
CXCL16	198.863	0.364554	0.457848	0.796234	0.425896	0.999539
FITM1	4.15139	0.363939	0.369745	0.984297	0.32497	0.999539
BAX	3135.87	0.363768	0.356707	1.01979	0.307826	0.999539
CCDC58	494.592	0.363624	0.401575	0.905495	0.365203	0.999539
RAD52	449.25	0.363508	0.406183	0.894938	0.37082	0.999539
MIR4517	8.62567	0.363474	0.498465	0.729185	0.465888	0.999539
PTPN4	590.212	0.363418	0.393911	0.922588	0.356222	0.999539
MYO1E	672.029	0.363417	0.388845	0.934606	0.349991	0.999539
FAM160B1	497.06	0.36341	0.401329	0.905516	0.365192	0.999539
SNHG7	1047.11	0.363368	0.374956	0.969095	0.332498	0.999539
LOC100306951	147.121	0.363097	0.481866	0.753522	0.451136	0.999539
BRIX1	1959.43	0.363093	0.3624	1.00191	0.316386	0.999539
ABAT	656.761	0.362881	0.389667	0.93126	0.351719	0.999539
N4BP2	1403.99	0.362462	0.368073	0.984756	0.324744	0.999539
BCAS3	354.633	0.362264	0.418772	0.865064	0.387004	0.999539
PDCD1	42.6325	0.362194	0.57284	0.632278	0.527205	0.999539
PIGL	126.917	0.362086	0.494211	0.732655	0.463769	0.999539
DLEU1	236.341	0.361955	0.444955	0.813464	0.415952	0.999539
LOC100286844	31.2969	0.36188	0.580864	0.623002	0.533283	0.999539
LOC100507033	67.7714	0.361556	0.54547	0.662835	0.507436	0.999539
PHKA1	594.687	0.36139	0.393456	0.918504	0.358355	0.999539
TBK1	1110.27	0.361328	0.373309	0.967908	0.33309	0.999539
FAM175B	608.49	0.361284	0.392521	0.92042	0.357353	0.999539
LOC100505727	400.978	0.361198	0.41188	0.87695	0.380514	0.999539
PRPF40B	809.602	0.361037	0.382225	0.944567	0.34488	0.999539
[truncated: 17,837 more rows]

## Sheet: U2OS p53-null
VPRBP si/Control si
Gene	baseMean	log2FoldChange	lfcSE	stat	pvalue	padj
IL11	323.952	1.67066	0.572092	2.92026	0.00349742	0.999579
MIR3648	87.9509	1.6311	0.61236	2.66363	0.0077303	0.999579
IL24	132.553	1.56655	0.597413	2.62222	0.00873596	0.999579
LPHN3	128.618	1.51995	0.596041	2.55008	0.0107697	0.999579
ABCC9	116.96	1.51472	0.599465	2.52678	0.0115113	0.999579
ANKRD30BL	69.3221	1.4993	0.613758	2.44283	0.0145727	0.999579
SLAMF7	160.537	1.43378	0.581239	2.46677	0.0136337	0.999579
MIR663	56.4242	1.43235	0.61475	2.32997	0.0198075	0.999579
BIRC3	1545.86	1.40654	0.513034	2.7416	0.00611405	0.999579
CD274	291.521	1.38428	0.551363	2.51065	0.012051	0.999579
CGB8	81.1762	1.34368	0.605646	2.21858	0.026515	0.999579
KLF2	250.708	1.33371	0.553201	2.41091	0.0159129	0.999579
LOC100505562	117.03	1.32755	0.589272	2.25287	0.0242672	0.999579
RBP4	88.343	1.31877	0.601433	2.19272	0.0283276	0.999579
NIPAL4	377.865	1.30207	0.53368	2.4398	0.0146953	0.999579
BTG4	47.4419	1.28824	0.614688	2.09576	0.0361032	0.999579
BDKRB1	45.0887	1.28583	0.614357	2.09297	0.0363514	0.999579
HDAC9	1330.53	1.27827	0.500492	2.55403	0.0106483	0.999579
DDIT3	482.604	1.27453	0.522557	2.43903	0.0147268	0.999579
TMEM79	227.373	1.26499	0.551708	2.29287	0.0218558	0.999579
LOC644135	49.9025	1.25323	0.614622	2.03902	0.0414478	0.999579
CSRP3	56.0636	1.24664	0.613234	2.03289	0.0420632	0.999579
LOC149773	621.937	1.23351	0.510768	2.41502	0.0157345	0.999579
SFTA1P	1566.69	1.22985	0.492703	2.49613	0.0125555	0.999579
LOC100126784	87.8749	1.21004	0.596794	2.02757	0.0426039	0.999579
IL32	1792.46	1.20038	0.487643	2.46159	0.0138323	0.999579
TOB2P1	181.639	1.19949	0.557615	2.15111	0.0314673	0.999579
CARD9	48.6627	1.19096	0.614438	1.9383	0.0525872	0.999579
TRMT1	1097.31	1.18495	0.492825	2.40441	0.0161987	0.999579
SNHG7	1934.32	1.178	0.484159	2.43308	0.014971	0.999579
ZNF34	134.02	1.16952	0.572168	2.04401	0.0409521	0.999579
LOC79015	47.3153	1.16472	0.614494	1.89541	0.0580378	0.999579
TMEM182	222.287	1.15736	0.543472	2.12957	0.0332075	0.999579
FOSL1	2249.79	1.15273	0.479643	2.40331	0.0162476	0.999579
CCIN	56.8353	1.15188	0.611241	1.8845	0.0594973	0.999579
PSG1	23.5691	1.15133	0.582407	1.97685	0.0480585	0.999579
EFR3B	409.689	1.15112	0.515463	2.23318	0.025537	0.999579
TMEM99	312.566	1.14333	0.525796	2.17448	0.0296694	0.999579
LOC100506472	80.5815	1.14304	0.597858	1.91189	0.0558897	0.999579
TMC7	232.92	1.13772	0.539347	2.10943	0.0349073	0.999579
CAB39L	264.283	1.13401	0.532686	2.12886	0.0332659	0.999579
OCLN	314.128	1.13311	0.524564	2.1601	0.0307647	0.999579
ZFAND2A	473.741	1.12618	0.507605	2.21862	0.0265126	0.999579
TRAF1	327.564	1.12277	0.521705	2.15212	0.0313876	0.999579
HMOX1	2216.46	1.10678	0.474231	2.33384	0.0196043	0.999579
LAT	613.163	1.09536	0.496038	2.20822	0.0272291	0.999579
C4orf26	51.7875	1.09515	0.612389	1.78833	0.0737227	0.999579
IRAK2	119.775	1.09168	0.573503	1.90353	0.0569708	0.999579
AOX1	1930.66	1.08575	0.473127	2.29485	0.0217419	0.999579
C6orf48	2193.52	1.08174	0.471304	2.2952	0.0217215	0.999579
CNKSR1	292.482	1.08115	0.522844	2.06783	0.0386559	0.999579
SERTAD1	499.91	1.07849	0.500678	2.15406	0.0312356	0.999579
RHOB	3357.33	1.07848	0.467432	2.30725	0.0210409	0.999579
DMKN	153.149	1.07821	0.557846	1.93281	0.0532601	0.999579
LOC389023	195.036	1.07485	0.543477	1.97773	0.0479588	0.999579
PRR9	20.8744	1.07382	0.577238	1.86027	0.0628476	0.999579
N4BP3	219.788	1.07342	0.536734	1.99991	0.0455097	0.999579
GPATCH4	2907.95	1.0733	0.467821	2.29425	0.0217759	0.999579
ZSCAN21	380.281	1.06375	0.50943	2.08813	0.0367865	0.999579
TIMM9	1225.76	1.06034	0.476367	2.2259	0.026021	0.999579
SPAG17	213.735	1.05975	0.537057	1.97326	0.0484662	0.999579
EGOT	30.9511	1.05851	0.609903	1.73553	0.0826463	0.999579
G0S2	234.23	1.05726	0.531866	1.98784	0.0468298	0.999579
SBDSP1	1268.64	1.05064	0.474649	2.21351	0.0268628	0.999579
ALOXE3	126.708	1.04584	0.56706	1.84432	0.0651367	0.999579
FAM5B	21.4311	1.0439	0.585007	1.78441	0.0743564	0.999579
CCDC147	156.273	1.04079	0.553842	1.87921	0.0602153	0.999579
DPY19L2	245.869	1.03775	0.527499	1.96729	0.0491494	0.999579
LOC388796	535.599	1.0359	0.493748	2.09803	0.0359029	0.999579
ZNF662	425.06	1.03543	0.502044	2.06243	0.0391665	0.999579
ARC	702.468	1.03271	0.485237	2.12827	0.0333148	0.999579
C6orf99	50.5477	1.03187	0.611874	1.68641	0.0917172	0.999579
MYC	6518.54	1.03063	0.458224	2.24919	0.0245003	0.999579
SBSN	82.0174	1.02707	0.591792	1.73552	0.0826481	0.999579
NUFIP1	440.956	1.02634	0.499676	2.054	0.0399753	0.999579
ZNF778	808.965	1.02609	0.480858	2.13388	0.0328525	0.999579
ZCCHC4	284.164	1.02342	0.518738	1.9729	0.0485066	0.999579
PTX3	223.685	1.01684	0.530759	1.91582	0.0553874	0.999579
TFPI	1154.11	1.01576	0.472158	2.15132	0.0314507	0.999579
RPF2	1085.56	1.01291	0.472965	2.14162	0.0322241	0.999579
SNHG1	4706.56	1.01288	0.457392	2.21447	0.0267968	0.999579
CCL3	45.8415	1.01058	0.613525	1.64717	0.0995241	0.999579
LOC100506327	111.691	1.00463	0.572293	1.75545	0.0791829	0.999579
LOC100506377	1789.5	1.0005	0.463719	2.15757	0.0309615	0.999579
MIR100HG	230.169	0.989197	0.52672	1.87803	0.0603766	0.999579
TTC17	1967.39	0.984027	0.460603	2.13639	0.0326478	0.999579
C7orf40	690.089	0.983021	0.48013	2.04741	0.0406182	0.999579
BCL2A1	24.4484	0.972356	0.601173	1.61743	0.105785	0.999579
AKAP8L	1485.49	0.970137	0.462603	2.09713	0.0359825	0.999579
ABCG2	81.7834	0.969746	0.589286	1.64563	0.0998404	0.999579
CHIC2	348.862	0.96956	0.503662	1.92502	0.0542269	0.999579
DGKI	44.045	0.969205	0.613711	1.57925	0.114278	0.999579
IL6R	303.957	0.969089	0.510154	1.8996	0.0574855	0.999579
SLCO1B3	584.578	0.962809	0.48291	1.99376	0.046178	0.999579
PSG4	901.483	0.961665	0.470888	2.04223	0.0411283	0.999579
GPR39	477.632	0.957547	0.489384	1.95664	0.05039	0.999579
CIRH1A	3051.38	0.956979	0.453163	2.11177	0.0347058	0.999579
AEN	2129.1	0.953264	0.455999	2.0905	0.0365733	0.999579
FGF1	731.597	0.953147	0.475164	2.00593	0.0448637	0.999579
C1orf94	18.7364	0.950921	0.578985	1.64239	0.100508	0.999579
MGAM	396.55	0.946911	0.495712	1.91021	0.0561067	0.999579
LOC401431	71.3652	0.945647	0.595762	1.58729	0.112447	0.999579
PPP1R15A	1791.23	0.944742	0.456972	2.0674	0.0386966	0.999579
ARL14	97.6795	0.943093	0.57715	1.63405	0.102248	0.999579
ZC3H12C	858.678	0.942535	0.46985	2.00603	0.0448528	0.999579
LOC100124692	49.8645	0.939492	0.610567	1.53872	0.123872	0.999579
GPANK1	966.611	0.934808	0.466245	2.00497	0.044966	0.999579
GADD45A	1290.77	0.930385	0.460098	2.02215	0.0431614	0.999579
SUSD5	666.285	0.929429	0.475173	1.95598	0.0504676	0.999579
RRS1	1527.37	0.927396	0.45706	2.02905	0.0424534	0.999579
SCO2	546.694	0.927235	0.481255	1.9267	0.0540165	0.999579
HIST2H2AC	50.8703	0.922957	0.609645	1.51393	0.130045	0.999579
PITHD1	1286.39	0.922866	0.459276	2.00939	0.0444953	0.999579
TNFRSF12A	4908.27	0.920367	0.445668	2.06514	0.0389097	0.999579
LINC00460	343.903	0.917825	0.499202	1.83858	0.0659764	0.999579
PLAU	1037.69	0.917747	0.46275	1.98324	0.0473402	0.999579
LOC100652827	128.017	0.909647	0.557268	1.63233	0.102609	0.999579
SPOCD1	294.74	0.906031	0.505681	1.7917	0.0731804	0.999579
SEMA5A	225.766	0.905434	0.520453	1.7397	0.0819108	0.999579
MICALCL	1275.37	0.904873	0.457306	1.9787	0.0478496	0.999579
IL4I1	20.7479	0.902711	0.592699	1.52305	0.127746	0.999579
PUS3	290.483	0.901804	0.506044	1.78207	0.0747385	0.999579
FOXD4	24.1068	0.901464	0.603188	1.4945	0.135045	0.999579
EPG5	2143.35	0.900237	0.44948	2.00284	0.0451944	0.999579
CCDC58	840.587	0.899448	0.465458	1.93239	0.053311	0.999579
CCNB1IP1	2382.28	0.897027	0.447986	2.00235	0.0452467	0.999579
LOC387895	164.516	0.896774	0.539584	1.66197	0.0965183	0.999579
NIP7	1268.85	0.892305	0.455918	1.95716	0.0503285	0.999579
ADPRH	88.8237	0.892113	0.580505	1.53679	0.124345	0.999579
STX1A	672.624	0.891671	0.470687	1.8944	0.0581713	0.999579
MKI67IP	2780.62	0.887626	0.445411	1.99282	0.0462808	0.999579
NT5C3	834.299	0.887478	0.464266	1.91157	0.0559311	0.999579
ZNF408	509.816	0.884416	0.479169	1.84573	0.0649315	0.999579
GPT	27.0165	0.884321	0.609143	1.45175	0.146572	0.999579
CHST4	83.1117	0.882995	0.584249	1.51133	0.130704	0.999579
DAGLB	1773.8	0.882479	0.449624	1.96271	0.0496804	0.999579
ZNF285	77.8489	0.880286	0.588125	1.49677	0.134453	0.999579
ITFG2	304.69	0.878442	0.501352	1.75215	0.0797487	0.999579
ABCA3	101.361	0.877103	0.571037	1.53598	0.124542	0.999579
RCL1	525.82	0.876344	0.477159	1.83659	0.0662707	0.999579
FBXW10	41.9069	0.872955	0.613548	1.4228	0.154795	0.999579
OSGIN1	805.163	0.87016	0.463233	1.87845	0.0603197	0.999579
NSRP1	1111.83	0.867719	0.455512	1.90493	0.0567888	0.999579
ZNF665	50.0796	0.866383	0.608997	1.42264	0.154841	0.999579
USP36	2630.6	0.865311	0.443194	1.95244	0.0508855	0.999579
NSUN4	684.01	0.862611	0.466961	1.84729	0.0647056	0.999579
DDX11L2	101.918	0.861956	0.569813	1.5127	0.130356	0.999579
TICAM1	485.836	0.861795	0.478575	1.80075	0.0717421	0.999579
RRP12	2571.02	0.861564	0.442952	1.94505	0.0517689	0.999579
SNHG8	709.982	0.860643	0.465639	1.8483	0.0645583	0.999579
CATSPERG	21.3046	0.860509	0.596879	1.44168	0.149393	0.999579
LOC152225	294.38	0.859925	0.501457	1.71485	0.0863723	0.999579
PTCD2	375.998	0.858133	0.489087	1.75456	0.0793342	0.999579
GEM	626.567	0.857229	0.469094	1.82741	0.0676377	0.999579
KRT7	121.622	0.857045	0.557327	1.53778	0.124103	0.999579
ATF5	1326.09	0.853907	0.450618	1.89497	0.0580963	0.999579
ZNF542	1425.51	0.8531	0.44931	1.89869	0.0576055	0.999579
RASEF	261.347	0.85279	0.507327	1.68095	0.0927733	0.999579
CCDC86	3084.53	0.850142	0.439986	1.9322	0.0533343	0.999579
LOC100379224	182.638	0.850097	0.52908	1.60675	0.10811	0.999579
IFRD1	2303.38	0.84991	0.442636	1.92011	0.0548436	0.999579
ARRDC4	280.602	0.848598	0.502982	1.68713	0.0915777	0.999579
SCML2	416.969	0.848521	0.483496	1.75497	0.0792646	0.999579
C7orf31	361.772	0.847159	0.489811	1.72956	0.0837085	0.999579
EDA2R	308.479	0.84655	0.49773	1.70082	0.0889765	0.999579
POLR3C	1628.14	0.845446	0.446371	1.89404	0.058219	0.999579
AMMECR1	455.928	0.845146	0.479389	1.76296	0.0779065	0.999579
LOC100505994	726.865	0.84223	0.462919	1.81939	0.068852	0.999579
PEAR1	201.444	0.841273	0.522029	1.61154	0.107061	0.999579
RINL	168.305	0.841172	0.533809	1.57579	0.115074	0.999579
ZNF114	401.737	0.840867	0.484363	1.73603	0.082559	0.999579
MRPL52	1163.61	0.83882	0.451273	1.85879	0.0630574	0.999579
RP9	653.976	0.838108	0.465688	1.79972	0.0719047	0.999579
MSLN	336.464	0.837525	0.492443	1.70076	0.0889888	0.999579
LOC550112	660.244	0.837255	0.465296	1.7994	0.071955	0.999579
MXD1	172.669	0.835932	0.531687	1.57223	0.115898	0.999579
METTL12	162.593	0.83437	0.53564	1.55771	0.119303	0.999579
C19orf33	654.083	0.834227	0.465269	1.793	0.0729731	0.999579
PNO1	2331.31	0.834152	0.440612	1.89317	0.0583358	0.999579
AVEN	213.532	0.832942	0.517655	1.60907	0.107601	0.999579
SYT14	585.9	0.832711	0.468663	1.77678	0.0756044	0.999579
PKIB	221.705	0.832468	0.51528	1.61556	0.106189	0.999579
PIGL	183.752	0.832022	0.527239	1.57807	0.114548	0.999579
CLDN1	647.922	0.831209	0.465172	1.78688	0.0739562	0.999579
C9orf150	76.609	0.831157	0.586969	1.41602	0.156771	0.999579
ALG5	400.048	0.827464	0.483212	1.71242	0.0868188	0.999579
LOC100507563	196.289	0.827039	0.522519	1.58279	0.113469	0.999579
ITGAX	169.867	0.825765	0.532017	1.55214	0.120629	0.999579
CDKL1	166.508	0.825074	0.533323	1.54704	0.121853	0.999579
DCAF8	1989.58	0.824121	0.441181	1.86799	0.0617636	0.999579
C2orf74	307.347	0.823779	0.495768	1.66162	0.0965887	0.999579
ZNF883	415.495	0.823643	0.481145	1.71184	0.0869262	0.999579
LYRM5	159.79	0.823616	0.536036	1.53649	0.124417	0.999579
ORC5	893.766	0.823005	0.455258	1.80778	0.0706414	0.999579
COL27A1	1115.88	0.821929	0.450149	1.8259	0.0678647	0.999579
LOC100287813	161.245	0.821899	0.535286	1.53544	0.124676	0.999579
PDE3B	244.427	0.819762	0.508269	1.61285	0.106777	0.999579
PLCXD2	167.514	0.81936	0.532483	1.53875	0.123865	0.999579
VGF	979.964	0.819119	0.452627	1.8097	0.0703423	0.999579
NFXL1	801.621	0.818764	0.457623	1.78917	0.0735876	0.999579
NCEH1	549.724	0.818225	0.469378	1.74321	0.0812972	0.999579
ZC3H8	525.206	0.818193	0.471056	1.73693	0.082399	0.999579
TMEM93	650.705	0.817415	0.463549	1.76338	0.0778361	0.999579
HSF2BP	157.437	0.816824	0.536563	1.52232	0.127928	0.999579
TSSC4	594.952	0.816778	0.466442	1.75108	0.0799317	0.999579
INTS12	814.715	0.815448	0.456824	1.78504	0.0742552	0.999579
LAMB3	7145.22	0.814926	0.431044	1.89059	0.0586795	0.999579
C21orf7	377.2	0.814044	0.48462	1.67976	0.0930046	0.999579
UCN	18.5023	0.813786	0.587905	1.38421	0.166293	0.999579
TATDN1	1773.59	0.813589	0.441412	1.84315	0.0653071	0.999579
PLIN2	1800.57	0.812905	0.441128	1.84279	0.0653599	0.999579
CHST7	31.4887	0.812215	0.614085	1.32264	0.185954	0.999579
SPHK1	496.988	0.811329	0.472456	1.71726	0.0859323	0.999579
ZRANB3	158.443	0.810868	0.535688	1.5137	0.130103	0.999579
CACNA2D1	433.061	0.809552	0.477968	1.69374	0.0903151	0.999579
WDR43	4130.95	0.809307	0.432943	1.86931	0.0615792	0.999579
MOK	130.566	0.808437	0.549176	1.47209	0.140996	0.999579
ZNF239	642.299	0.808349	0.462993	1.74592	0.0808249	0.999579
BMPR1B	136.835	0.805933	0.545665	1.47697	0.139683	0.999579
CNN1	4535.18	0.805416	0.431922	1.86473	0.0622198	0.999579
TPK1	50.7438	0.804442	0.607217	1.3248	0.185237	0.999579
OLIG2	230.649	0.803988	0.510417	1.57516	0.115219	0.999579
DCAF4	1001.77	0.803582	0.450404	1.78414	0.0744014	0.999579
ABCA17P	12.5753	0.800456	0.511387	1.56527	0.117521	0.999579
MAFF	732.97	0.800226	0.458045	1.74705	0.0806293	0.999579
PEX6	146.013	0.800219	0.540661	1.48008	0.138853	0.999579
CHCHD8	1301.68	0.79961	0.444619	1.79841	0.0721114	0.999579
BCAN	97.4265	0.799224	0.56948	1.40343	0.160489	0.999579
TSPAN7	286.511	0.799188	0.497289	1.60709	0.108035	0.999579
RELB	667.139	0.797323	0.460595	1.73107	0.0834387	0.999579
WDR74	1572.25	0.796799	0.441136	1.80624	0.0708805	0.999579
ERN1	206.688	0.794373	0.516531	1.5379	0.124073	0.999579
POLR3F	499.771	0.79362	0.470451	1.68693	0.0916159	0.999579
RGS20	55.1084	0.793116	0.603524	1.31414	0.188798	0.999579
ALKBH2	646.088	0.792952	0.461152	1.7195	0.085523	0.999579
RGNEF	697.584	0.792881	0.458729	1.72843	0.0839115	0.999579
AUP1	5057.78	0.792827	0.429809	1.8446	0.0650951	0.999579
ZNF501	145.115	0.790913	0.540454	1.46342	0.143351	0.999579
SENP8	42.122	0.790891	0.612575	1.29109	0.196671	0.999579
DSP	42.122	0.790891	0.612575	1.29109	0.196671	0.999579
COQ5	894.499	0.790733	0.451601	1.75096	0.0799535	0.999579
CCND2	2710.98	0.790244	0.433824	1.82158	0.0685191	0.999579
NOC3L	1703.21	0.788901	0.439046	1.79685	0.0723591	0.999579
LOC100506297	19.5081	0.78874	0.593551	1.32885	0.183897	0.999579
NEURL3	24.3218	0.788569	0.60702	1.29908	0.193916	0.999579
DNHD1	829.118	0.788569	0.453322	1.73953	0.0819413	0.999579
AKAP8	1097.23	0.788397	0.44664	1.76517	0.0775345	0.999579
GATA3	172.094	0.787642	0.528252	1.49103	0.135953	0.999579
GEMIN7	504.243	0.787105	0.469426	1.67674	0.0935937	0.999579
KLHL21	747.841	0.786368	0.455952	1.72467	0.0845863	0.999579
PTPRR	189.445	0.785101	0.521529	1.50538	0.132226	0.999579
RNF216P1	1575.47	0.78446	0.439701	1.78408	0.0744112	0.999579
LOC100506548	983.823	0.783881	0.448545	1.74761	0.0805321	0.999579
C12orf44	1424.34	0.783842	0.44126	1.77637	0.0756713	0.999579
ZNF385C	20.963	0.782766	0.598942	1.30692	0.191242	0.999579
SMOX	690.183	0.782652	0.457954	1.70902	0.0874474	0.999579
MINA	1692.11	0.782484	0.438408	1.78483	0.0742887	0.999579
NMD3	1254.51	0.781642	0.443205	1.76361	0.0777969	0.999579
TRNP1	1145.69	0.781604	0.444977	1.7565	0.0790027	0.999579
GADD45GIP1	845.786	0.780087	0.451862	1.72638	0.0842783	0.999579
PAK1IP1	786.566	0.779915	0.453811	1.71859	0.0856892	0.999579
C11orf83	588.196	0.779342	0.462917	1.68354	0.0922697	0.999579
CDKN1A	608.906	0.779207	0.461663	1.68783	0.0914443	0.999579
C14orf34	91.2654	0.779166	0.573006	1.35979	0.173897	0.999579
FAAH	22.4179	0.776993	0.603217	1.28808	0.197717	0.999579
TNNI3	22.4179	0.776993	0.603217	1.28808	0.197717	0.999579
NOL6	4216.48	0.776602	0.42884	1.81094	0.0701508	0.999579
ZNF296	83.0927	0.776138	0.579283	1.33983	0.180302	0.999579
MGC2889	108.616	0.776117	0.560451	1.38481	0.166111	0.999579
GTPBP5	1505.7	0.776106	0.439466	1.76602	0.0773924	0.999579
FAM176A	607.559	0.775415	0.46138	1.68064	0.0928322	0.999579
AIM1L	68.6515	0.774598	0.591369	1.30984	0.190251	0.999579
RAP1GAP2	1351.21	0.774377	0.441022	1.75587	0.0791104	0.999579
ORAOV1	549.794	0.774272	0.464807	1.66579	0.0957548	0.999579
C19orf44	235.786	0.773244	0.506439	1.52683	0.126804	0.999579
NFKBIE	921.674	0.772582	0.448846	1.72126	0.085203	0.999579
GOSR2	1948.21	0.77107	0.435181	1.77184	0.0764215	0.999579
MGC45800	440.532	0.770757	0.473312	1.62843	0.103433	0.999579
LOC100499177	1249.33	0.770078	0.441969	1.74238	0.0814417	0.999579
C4orf32	556.17	0.769432	0.463876	1.6587	0.0971759	0.999579
CDC42EP2	530.646	0.769106	0.465594	1.65188	0.0985586	0.999579
ABL2	4780.62	0.768193	0.427108	1.79859	0.072083	0.999579
SLC25A19	546.093	0.767744	0.464374	1.65329	0.0982727	0.999579
NPPB	61.9337	0.767498	0.596982	1.28563	0.198572	0.999579
2022-03-03	131.787	0.767492	0.545835	1.40609	0.159698	0.999579
SLC25A22	1028.35	0.767297	0.445682	1.72162	0.0851376	0.999579
CDK20	196.827	0.76724	0.517572	1.48238	0.138238	0.999579
GAS5	2559.41	0.767089	0.431633	1.77718	0.0755391	0.999579
TAF12	512.397	0.766545	0.466674	1.64257	0.100472	0.999579
SAMD12	524.934	0.766052	0.46569	1.64498	0.0999732	0.999579
LMCD1	581.801	0.765401	0.461828	1.65733	0.0974531	0.999579
ADAMTS16	294.664	0.764211	0.492536	1.55158	0.120762	0.999579
TNFRSF8	42.6787	0.762438	0.611924	1.24597	0.212776	0.999579
BNIP1	482.616	0.762241	0.46862	1.62657	0.103829	0.999579
TAS2R5	26.7825	0.761344	0.611189	1.24568	0.212883	0.999579
RAD52	279.774	0.760491	0.495133	1.53593	0.124554	0.999579
FMN1	1128.97	0.758533	0.44268	1.7135	0.08662	0.999579
LOC646329	72.567	0.758454	0.587358	1.2913	0.196601	0.999579
ST7L	545.859	0.757137	0.463287	1.63427	0.102202	0.999579
KIAA1875	85.1043	0.756789	0.576764	1.31213	0.189476	0.999579
KBTBD8	132.344	0.755702	0.544765	1.38721	0.165378	0.999579
TBL2	933.509	0.753291	0.446399	1.68748	0.0915107	0.999579
C1orf109	992.837	0.752411	0.444828	1.69146	0.0907483	0.999579
ZNF498	638.541	0.75178	0.457189	1.64435	0.100103	0.999579
SMAGP	693.504	0.751538	0.454502	1.65354	0.0982202	0.999579
LOC100506860	172.865	0.751414	0.525242	1.4306	0.152544	0.999579
BANP	371.001	0.751277	0.47931	1.56742	0.117018	0.999579
LIAS	371.001	0.751277	0.47931	1.56742	0.117018	0.999579
LOC100505854	251.448	0.751061	0.500611	1.50029	0.133539	0.999579
THAP3	277.977	0.749864	0.494564	1.51621	0.129466	0.999579
RG9MTD3	296.783	0.749582	0.490821	1.5272	0.126711	0.999579
ZNF434	546.523	0.749344	0.462434	1.62043	0.10514	0.999579
KIAA1609	1124.59	0.749281	0.441723	1.69627	0.089835	0.999579
LOC100506294	310.775	0.74879	0.48821	1.53374	0.125093	0.999579
CNKSR3	420.701	0.74876	0.473162	1.58246	0.113545	0.999579
LOC400657	293.424	0.748355	0.491348	1.52306	0.127743	0.999579
EPHA2	4537.21	0.748266	0.425023	1.76053	0.0783181	0.999579
RGS16	128.536	0.747969	0.546419	1.36886	0.171044	0.999579
PPM1L	79.8414	0.747567	0.580689	1.28738	0.197962	0.999579
PSTK	111.185	0.746866	0.557065	1.34072	0.180013	0.999579
SPSB2	192.677	0.746147	0.51736	1.44222	0.14924	0.999579
GULP1	234.653	0.743622	0.504256	1.47469	0.140295	0.999579
BMP2	198.496	0.742473	0.515063	1.44152	0.149438	0.999579
ZCCHC7	993.267	0.742099	0.443676	1.67261	0.0944032	0.999579
USP15	1814.57	0.741978	0.43269	1.7148	0.0863811	0.999579
HRH1	522.113	0.741408	0.463364	1.60006	0.109586	0.999579
YRDC	845.729	0.741114	0.447632	1.65563	0.0977967	0.999579
XIRP1	52.8628	0.740879	0.604071	1.22648	0.220019	0.999579
MRPL46	732.894	0.740539	0.451628	1.63971	0.101065	0.999579
RIN2	1298.63	0.740334	0.437873	1.69075	0.0908847	0.999579
TTPAL	1520.5	0.740224	0.435126	1.70117	0.0889111	0.999579
ACTC1	254.465	0.74009	0.498951	1.48329	0.137997	0.999579
ZCWPW1	73.1236	0.739351	0.586121	1.26143	0.207154	0.999579
MRPL1	618.154	0.738803	0.456916	1.61693	0.105893	0.999579
LOC553103	60.5864	0.738667	0.597269	1.23674	0.216183	0.999579
C11orf68	1750.75	0.737551	0.432681	1.70461	0.0882677	0.999579
RBM19	2146.79	0.737242	0.429998	1.71453	0.0864321	0.999579
TAF4B	221.218	0.736929	0.507467	1.45217	0.146454	0.999579
SRFBP1	661.136	0.736835	0.454458	1.62135	0.104943	0.999579
NBPF6	22.9745	0.736272	0.605618	1.21574	0.224085	0.999579
TMEM217	22.9745	0.736272	0.605618	1.21574	0.224085	0.999579
SYTL2	564.197	0.736175	0.459892	1.60076	0.109431	0.999579
CHCHD4	618.711	0.735982	0.456589	1.61191	0.106981	0.999579
ZNF48	350.506	0.735977	0.480689	1.53109	0.125748	0.999579
LETM2	303.716	0.735905	0.488309	1.50705	0.131798	0.999579
GIN1	189.875	0.735727	0.517559	1.42153	0.155162	0.999579
CPEB2	224.128	0.735392	0.506499	1.45191	0.146526	0.999579
POLR3G	1211.64	0.73429	0.438523	1.67446	0.0940394	0.999579
KCNQ5	833.964	0.732834	0.447104	1.63907	0.101199	0.999579
NOP2	1607.34	0.732567	0.433376	1.69037	0.0909565	0.999579
CD3EAP	1627.15	0.732106	0.433135	1.69025	0.0909807	0.999579
WNT7B	237.671	0.732025	0.502489	1.4568	0.145172	0.999579
COL20A1	10.8863	0.731756	0.523626	1.39748	0.16227	0.999579
RAB7L1	1196.86	0.730855	0.438382	1.66717	0.0954815	0.999579
MED10	1407.75	0.730125	0.435269	1.67741	0.0934619	0.999579
ZNF777	228.043	0.729914	0.504939	1.44555	0.148304	0.999579
FBXL13	815.265	0.729439	0.447356	1.63055	0.102984	0.999579
JUNB	1237.49	0.728913	0.437505	1.66607	0.0956998	0.999579
SNORA61	46.1451	0.728877	0.609147	1.19655	0.231481	0.999579
SNAPC1	3115.01	0.728721	0.425284	1.71349	0.0866223	0.999579
LCA5	145.545	0.728471	0.535988	1.35912	0.174109	0.999579
FRMD4A	1071.04	0.728464	0.440491	1.65376	0.0981771	0.999579
CD44	3865.54	0.72746	0.423505	1.71771	0.0858489	0.999579
C19orf21	348.71	0.727249	0.480141	1.51466	0.12986	0.999579
SNHG11	314.457	0.726631	0.485562	1.49647	0.134531	0.999579
PPM1N	33.6078	0.726027	0.61475	1.18101	0.237598	0.999579
ITGAM	41.3313	0.724688	0.612229	1.18369	0.236537	0.999579
CREB3L1	558.7	0.723963	0.458999	1.57727	0.114734	0.999579
ELF1	558.251	0.72256	0.458885	1.5746	0.11535	0.999579
UTP20	2032.78	0.722101	0.428909	1.68358	0.0922634	0.999579
POLR3D	867.192	0.72129	0.444801	1.6216	0.104889	0.999579
ZNF787	475.753	0.720863	0.465054	1.55006	0.121126	0.999579
LACC1	134.014	0.720808	0.541601	1.33088	0.183227	0.999579
PRR3	812.678	0.720468	0.446474	1.61368	0.106596	0.999579
NMNAT1	249.866	0.720031	0.49837	1.44477	0.148522	0.999579
MYOM1	160.094	0.718748	0.528363	1.36033	0.173726	0.999579
METAP1D	331.466	0.718408	0.481979	1.49054	0.136083	0.999579
STAMBPL1	638.503	0.717664	0.453601	1.58215	0.113616	0.999579
SLC6A15	562.723	0.717222	0.458042	1.56584	0.117385	0.999579
KSR1	304.937	0.716861	0.486384	1.47386	0.14052	0.999579
CGRRF1	494.666	0.716682	0.463022	1.54783	0.121662	0.999579
SOX18	172.182	0.71624	0.522951	1.36961	0.170808	0.999579
TUFT1	2098.46	0.716062	0.427821	1.67374	0.0941811	0.999579
MRPS18C	823.975	0.714844	0.445484	1.60465	0.108572	0.999579
LIN9	794.536	0.714498	0.446467	1.60034	0.109524	0.999579
NRG3	347.47	0.713569	0.479062	1.48951	0.136353	0.999579
IL31RA	861.695	0.713167	0.444088	1.60591	0.108293	0.999579
TMEM167B	1659.34	0.713149	0.430721	1.65571	0.0977807	0.999579
SERPINB8	756.924	0.713026	0.447719	1.59258	0.111255	0.999579
UBE2E2	1093.51	0.712009	0.438203	1.62484	0.104197	0.999579
ESF1	933.218	0.711541	0.441854	1.61036	0.10732	0.999579
QTRT1	349.931	0.710529	0.478418	1.48516	0.137501	0.999579
SLC38A5	17.7116	0.710201	0.589306	1.20515	0.228146	0.999579
EEF1A2	12900	0.709869	0.41656	1.70412	0.0883582	0.999579
COQ10B	420.448	0.70966	0.469381	1.51191	0.130558	0.999579
MKRN2	1150.14	0.709133	0.436805	1.62345	0.104493	0.999579
MRPL45	1500.82	0.707723	0.431686	1.63944	0.101121	0.999579
SELRC1	1410.05	0.707474	0.432718	1.63495	0.102059	0.999579
C10orf2	1341.54	0.706182	0.433463	1.62916	0.103278	0.999579
FRMD6	4007.55	0.706162	0.420755	1.67832	0.0932848	0.999579
SLC35E4	394.924	0.70556	0.471932	1.49505	0.134902	0.999579
ALKBH8	863.921	0.705061	0.443143	1.59105	0.111599	0.999579
DDX31	988.054	0.704979	0.439743	1.60316	0.108899	0.999579
CDC42EP1	5323.08	0.704369	0.418896	1.68149	0.0926679	0.999579
PAAF1	409.922	0.704134	0.47003	1.49806	0.134117	0.999579
CRCP	1888.44	0.70399	0.427827	1.6455	0.0998665	0.999579
LOC100009676	117.219	0.703451	0.550612	1.27758	0.201398	0.999579
WDR53	424.92	0.702802	0.468239	1.50095	0.133369	0.999579
DPY19L2P1	199.825	0.702592	0.51153	1.37351	0.169593	0.999579
PPP3CC	164.566	0.702122	0.525201	1.33686	0.181267	0.999579
LRRC8E	525.434	0.700991	0.459017	1.52716	0.126722	0.999579
XKR9	84.8702	0.700369	0.574377	1.21935	0.22271	0.999579
RPP14	1121.58	0.700309	0.436359	1.60489	0.108518	0.999579
ZNF800	529.798	0.700244	0.458617	1.52686	0.126796	0.999579
NOL7	1274.36	0.697954	0.433503	1.61003	0.107391	0.999579
WDR3	4225.87	0.69776	0.419426	1.66361	0.0961912	0.999579
FAM175B	895.138	0.696971	0.441335	1.57923	0.114282	0.999579
TSEN2	368.503	0.696697	0.474507	1.46825	0.142035	0.999579
SLC30A1	1004.83	0.696604	0.438428	1.58887	0.11209	0.999579
RIOK2	861.334	0.696503	0.442303	1.57472	0.115321	0.999579
TMC5	80.0565	0.696315	0.578305	1.20406	0.228566	0.999579
ZNF146	3348.21	0.696283	0.420904	1.65426	0.0980757	0.999579
SLCO2B1	99.8682	0.695909	0.562266	1.23769	0.215832	0.999579
C8orf33	3951.85	0.695312	0.419578	1.65717	0.0974851	0.999579
TMEM159	221.648	0.694	0.503899	1.37726	0.168432	0.999579
EMP3	2996.29	0.693782	0.421585	1.64565	0.0998353	0.999579
DGKH	154.489	0.692829	0.529192	1.30922	0.19046	0.999579
ZNF530	184.934	0.692726	0.51617	1.34205	0.17958	0.999579
RGS9	226.013	0.692462	0.502497	1.37804	0.16819	0.999579
BEND6	15.8076	0.692441	0.579889	1.19409	0.232442	0.999579
C14orf109	145.311	0.692373	0.533719	1.29726	0.194542	0.999579
MEF2C	125.499	0.692132	0.54477	1.2705	0.203905	0.999579
SPNS2	35.6193	0.691515	0.614392	1.12553	0.260366	0.999579
BIRC2	2091.44	0.691329	0.425057	1.62644	0.103856	0.999579
ZNF41	589.448	0.691099	0.453662	1.52338	0.127664	0.999579
EIF2B4	1676.4	0.690092	0.427936	1.61261	0.10683	0.999579
TRIB1	934.078	0.68965	0.439455	1.56933	0.116571	0.999579
ZNF775	67.5192	0.689594	0.589327	1.17014	0.241945	0.999579
ZNF26	412.598	0.689548	0.468343	1.47231	0.140936	0.999579
GGTLC2	17.2625	0.689393	0.588065	1.17231	0.241074	0.999579
LOC100506392	298.542	0.689282	0.485154	1.42075	0.155389	0.999579
TMEM11	1544.54	0.688818	0.429075	1.60536	0.108415	0.999579
SPAG7	448.863	0.688687	0.464415	1.48291	0.138098	0.999579
LOC728485	27.8958	0.688172	0.613119	1.12241	0.261687	0.999579
COX19	728.238	0.688168	0.446266	1.54206	0.12306	0.999579
SURF6	1527.19	0.688059	0.429174	1.60322	0.108887	0.999579
ZBTB37	240.562	0.687705	0.498084	1.3807	0.167371	0.999579
LYAR	914.823	0.687651	0.43977	1.56366	0.117897	0.999579
FAM57A	551.837	0.687561	0.455772	1.50856	0.13141	0.999579
HDDC3	258.469	0.685621	0.493408	1.38956	0.164662	0.999579
LRRC41	1568.93	0.68537	0.428433	1.59971	0.109663	0.999579
SURF2	683.908	0.683465	0.447756	1.52642	0.126905	0.999579
DUSP5	379.351	0.683441	0.471832	1.44848	0.147482	0.999579
CPA4	7558.33	0.683034	0.414873	1.64637	0.0996878	0.999579
LOC652276	226.12	0.681929	0.50163	1.35943	0.174012	0.999579
TCHH	65.6152	0.681511	0.590824	1.15349	0.248708	0.999579
NAT9	984.208	0.681184	0.43725	1.55788	0.119262	0.999579
CIDECP	206.309	0.680862	0.50769	1.3411	0.179889	0.999579
KAT7	2121.84	0.680801	0.423672	1.6069	0.108075	0.999579
POLR1E	3931.5	0.680794	0.417956	1.62886	0.103342	0.999579
ALG3	1672.23	0.680552	0.426895	1.59419	0.110893	0.999579
MAP2K3	3483.44	0.679897	0.418726	1.62373	0.104434	0.999579
S100A16	4492.13	0.679248	0.416922	1.6292	0.103271	0.999579
IL15RA	33.7153	0.679057	0.614699	1.1047	0.26929	0.999579
FGF5	165.23	0.678611	0.523271	1.29686	0.194678	0.999579
RSAD1	1579.55	0.678333	0.427535	1.58662	0.1126	0.999579
HSD17B6	57.8917	0.678001	0.597955	1.13387	0.256851	0.999579
ZNF710	592.681	0.677929	0.452137	1.49939	0.133773	0.999579
FARSA	1964.01	0.677527	0.424278	1.59689	0.110289	0.999579
TMEM192	439.899	0.677115	0.464213	1.45863	0.144667	0.999579
KLHL4	555.967	0.676456	0.454381	1.48874	0.136556	0.999579
CLMP	158.962	0.676309	0.525964	1.28585	0.198497	0.999579
ZNF311	146.873	0.676161	0.531861	1.27131	0.203618	0.999579
RSPRY1	647.859	0.675931	0.448793	1.50611	0.132039	0.999579
TMEM64	925.438	0.675733	0.438197	1.54207	0.123055	0.999579
PI3	86.4326	0.675004	0.571927	1.18023	0.237909	0.999579
C11orf46	419.638	0.674453	0.466129	1.44692	0.147918	0.999579
TTYH2	452.544	0.6734	0.462589	1.45572	0.14547	0.999579
FOXC1	221.863	0.672561	0.502152	1.33936	0.180454	0.999579
DNAJC16	682.776	0.672486	0.446685	1.5055	0.132195	0.999579
SGK494	248.949	0.672373	0.494664	1.35925	0.174067	0.999579
PAFAH2	467.093	0.671408	0.461008	1.45639	0.145284	0.999579
LOC100505566	27.4467	0.67125	0.612936	1.09514	0.273456	0.999579
ZFP36L1	5211.87	0.671211	0.415146	1.61681	0.10592	0.999579
UFSP1	15.3585	0.670423	0.578225	1.15945	0.246273	0.999579
PISD	1334.85	0.670172	0.429542	1.5602	0.118712	0.999579
HBEGF	603.529	0.669739	0.450658	1.48614	0.137243	0.999579
FHL3	908.751	0.669504	0.438003	1.52854	0.126379	0.999579
POT1	510.183	0.669413	0.457092	1.4645	0.143056	0.999579
POLR3E	1423.49	0.668061	0.42814	1.56038	0.11867	0.999579
NR0B1	70.9856	0.667793	0.585334	1.14088	0.253922	0.999579
LOC100506668	356.395	0.667443	0.473549	1.40945	0.158702	0.999579
SNORD68	30.3564	0.667122	0.61445	1.08572	0.277602	0.999579
PHYHD1	129.522	0.666944	0.540848	1.23315	0.217522	0.999579
TMEM199	548.459	0.666709	0.453943	1.46871	0.141912	0.999579
PIWIL4	18.2683	0.665946	0.593574	1.12193	0.261894	0.999579
ZNF594	192.424	0.665421	0.511368	1.30126	0.193171	0.999579
SLC27A2	31.8113	0.665356	0.614719	1.08238	0.279086	0.999579
TYW1	488.018	0.665332	0.458544	1.45096	0.14679	0.999579
PPRC1	3592.48	0.665165	0.41678	1.59596	0.110497	0.999579
MRPS35	1357.45	0.664082	0.428559	1.54957	0.121245	0.999579
MYNN	456.118	0.663807	0.461327	1.43891	0.150177	0.999579
DDX10	1764.4	0.663091	0.424134	1.5634	0.117958	0.999579
GNPDA1	1542.35	0.662812	0.42619	1.5552	0.119897	0.999579
TRMT6	1345.92	0.662661	0.428562	1.54625	0.122045	0.999579
CUTC	469.212	0.662277	0.459938	1.43993	0.149888	0.999579
LOC644794	111.166	0.662241	0.552349	1.19896	0.230545	0.999579
METTL1	457.124	0.661872	0.461046	1.43559	0.15112	0.999579
GFER	1029.06	0.661444	0.434064	1.52384	0.127549	0.999579
UBC	11046.1	0.66119	0.411181	1.60802	0.10783	0.999579
EMILIN2	370.046	0.660883	0.471021	1.40309	0.160591	0.999579
TSR1	3127.63	0.660874	0.417395	1.58333	0.113346	0.999579
RBKS	36.176	0.660631	0.61408	1.07581	0.282014	0.999579
ZNF187	404.407	0.660572	0.466591	1.41574	0.156851	0.999579
THRB	262.151	0.660137	0.490432	1.34603	0.178293	0.999579
ABCA13	296.511	0.659805	0.48301	1.36603	0.17193	0.999579
LOC643085	182.796	0.659705	0.514608	1.28196	0.199858	0.999579
AXL	11158.7	0.659235	0.410925	1.60427	0.108654	0.999579
GOSR1	1368.85	0.659229	0.427872	1.54072	0.123386	0.999579
GEMIN5	2070.06	0.658949	0.421498	1.56335	0.11797	0.999579
KCNQ3	599.936	0.658917	0.449794	1.46493	0.14294	0.999579
MON1A	601.391	0.658794	0.449694	1.46498	0.142925	0.999579
LIN28B	1441.04	0.657806	0.426793	1.54128	0.123249	0.999579
NME2	24.0878	0.657317	0.609267	1.07886	0.280648	0.999579
MAX	1961.82	0.656998	0.421974	1.55696	0.119479	0.999579
ISPD	40.5406	0.656617	0.611927	1.07303	0.283257	0.999579
C12orf45	230.251	0.656585	0.498448	1.31726	0.187752	0.999579
SP140	422.871	0.656369	0.46408	1.41434	0.157261	0.999579
ATP6V1G1	1329.34	0.65627	0.428094	1.53301	0.125274	0.999579
ARHGEF2	2711.59	0.655816	0.418127	1.56846	0.116773	0.999579
RPL22L1	709.394	0.655806	0.443744	1.47789	0.139436	0.999579
RPL23AP7	236.07	0.655454	0.496722	1.31956	0.186982	0.999579
NUFIP2	6258.43	0.654709	0.412336	1.5878	0.112331	0.999579
NFKBIB	870.114	0.654694	0.437587	1.49615	0.134616	0.999579
GRWD1	1833.77	0.654402	0.422608	1.54848	0.121506	0.999579
SNAI1	586.501	0.654358	0.450176	1.45356	0.146068	0.999579
IL18R1	115.081	0.654308	0.549242	1.19129	0.233539	0.999579
IVL	26.9976	0.654081	0.612739	1.06747	0.28576	0.999579
CTC1	1231.73	0.653221	0.429252	1.52177	0.128068	0.999579
LOC100507032	232.711	0.652687	0.497443	1.31208	0.189492	0.999579
SNHG9	138.808	0.652646	0.534663	1.22067	0.222212	0.999579
SSSCA1	651.414	0.652313	0.446221	1.46186	0.14378	0.999579
CLK3	1144.66	0.652258	0.430663	1.51454	0.129888	0.999579
TBC1D30	161.081	0.651775	0.523331	1.24544	0.212972	0.999579
EIF3J	2571.22	0.65145	0.418167	1.55787	0.119264	0.999579
FLNC	24931.6	0.651195	0.408592	1.59375	0.110991	0.999579
ZDHHC14	260.803	0.651169	0.490021	1.32886	0.183895	0.999579
LOC100506267	29.9073	0.651065	0.614385	1.0597	0.28928	0.999579
ABCC4	1060.49	0.651007	0.432235	1.50614	0.132031	0.999579
AFP	86.5402	0.650928	0.570765	1.14045	0.2541	0.999579
BCL2L13	1416.29	0.650827	0.426334	1.52657	0.126869	0.999579
LOC100507111	128.175	0.65013	0.540655	1.20249	0.229175	0.999579
KIAA0895	287.44	0.650128	0.484018	1.34319	0.17921	0.999579
TRMT61A	446.706	0.650114	0.460971	1.41031	0.158447	0.999579
CDK6	5116.21	0.650066	0.412778	1.57486	0.11529	0.999579
SNHG5	290.35	0.649721	0.483388	1.3441	0.178916	0.999579
CCDC132	544.524	0.6487	0.452463	1.43371	0.151655	0.999579
JUB	3909.12	0.648686	0.414269	1.56586	0.117382	0.999579
COL16A1	5926.51	0.64834	0.411842	1.57424	0.115431	0.999579
RBM22	2150.38	0.648186	0.419814	1.54398	0.122592	0.999579
ZNF621	2184.29	0.647936	0.419595	1.54419	0.122542	0.999579
ENKUR	14.9094	0.647859	0.57645	1.12388	0.261065	0.999579
CFL1P1	14.9094	0.647859	0.57645	1.12388	0.261065	0.999579
SYPL2	286.991	0.647376	0.483881	1.33788	0.180934	0.999579
FIZ1	240.543	0.644682	0.494653	1.3033	0.192472	0.999579
C1orf27	672.446	0.644652	0.444373	1.4507	0.146864	0.999579
LOC284801	17.8192	0.644492	0.592387	1.08796	0.276613	0.999579
LYRM7	474.905	0.644127	0.45769	1.40734	0.159326	0.999579
NOL9	896.175	0.643838	0.435662	1.47784	0.139451	0.999579
KIF17	130.636	0.64373	0.538805	1.19474	0.23219	0.999579
ZNF620	247.817	0.643651	0.492648	1.30651	0.191379	0.999579
TMEM138	904.905	0.643484	0.435368	1.47803	0.139401	0.999579
SNAPIN	651.18	0.643277	0.44533	1.4445	0.1486	0.999579
LOC100506136	40.0915	0.643097	0.612039	1.05075	0.293376	0.999579
NECAP1	1589.64	0.64279	0.423486	1.51785	0.129051	0.999579
RDH13	20.7289	0.64157	0.602568	1.06473	0.287	0.999579
KRTCAP2	1450.74	0.641516	0.424874	1.5099	0.13107	0.999579
PFDN2	1724.83	0.641457	0.422065	1.51981	0.12856	0.999579
MYEOV	5220.89	0.640554	0.411571	1.55636	0.119622	0.999579
IMMP2L	199.913	0.639925	0.506818	1.26263	0.206721	0.999579
EIF5	4038.89	0.639824	0.413028	1.5491	0.121357	0.999579
SLC30A6	1201.93	0.639432	0.428257	1.4931	0.13541	0.999579
MANBAL	1759.41	0.638817	0.421478	1.51566	0.129605	0.999579
RASGRP3	23.6387	0.63878	0.60886	1.04914	0.294113	0.999579
THBS3	372.829	0.638463	0.468625	1.36242	0.173066	0.999579
IQCG	210.098	0.638455	0.503248	1.26867	0.20456	0.999579
LOC100192378	9.08986	0.637742	0.50739	1.25691	0.208787	0.999579
TNFAIP3	606.293	0.637604	0.447303	1.42544	0.15403	0.999579
LOC728743	26.5484	0.636573	0.612524	1.03926	0.298683	0.999579
CDKN2AIP	427.109	0.636519	0.461778	1.37841	0.168077	0.999579
ZNFX1-AS1	2164.1	0.635572	0.418326	1.51932	0.128681	0.999579
RNMTL1	301.198	0.634804	0.479986	1.32255	0.185986	0.999579
C2orf43	250.834	0.63367	0.491083	1.29035	0.196928	0.999579
ALKBH1	379.205	0.633612	0.467328	1.35582	0.175157	0.999579
ERAP1	1261.35	0.633143	0.426601	1.48416	0.137768	0.999579
HERC4	1591.74	0.633034	0.422383	1.49872	0.133947	0.999579
SMUG1	651.951	0.632897	0.444257	1.42462	0.154268	0.999579
HPS4	5476.44	0.63262	0.410411	1.54143	0.123213	0.999579
C16orf46	97.281	0.632319	0.561096	1.12693	0.25977	0.999579
RIMS2	334.661	0.632136	0.473801	1.33418	0.182145	0.999579
TIGD6	166.559	0.632007	0.519514	1.21653	0.223781	0.999579
UTP15	810.875	0.631999	0.43723	1.44546	0.148329	0.999579
ZNF426	305.114	0.631802	0.478984	1.31905	0.187153	0.999579
SERPINE1	4483.75	0.631487	0.568736	1.11034	0.266854	0.999579
SNORA76	35.2777	0.631263	0.614217	1.02775	0.304067	0.999579
TNFRSF10B	1889.88	0.630221	0.419489	1.50235	0.133006	0.999579
SLC25A38	998.447	0.629827	0.431439	1.45983	0.144337	0.999579
HMBOX1	630.236	0.629777	0.445138	1.41479	0.15713	0.999579
MERTK	447.585	0.629638	0.458977	1.37183	0.170117	0.999579
LOC728558	75.0086	0.629456	0.580132	1.08502	0.277912	0.999579
ECSIT	870.076	0.629313	0.434961	1.44683	0.147946	0.999579
ACAD11	39.6424	0.629265	0.612164	1.02794	0.30398	0.999579
TSTD2	1268.84	0.628936	0.426034	1.47626	0.139875	0.999579
EIF5A2	429.677	0.628635	0.460774	1.3643	0.172473	0.999579
PITPNC1	122.014	0.627847	0.543214	1.1558	0.247763	0.999579
FAM83G	1656.52	0.627845	0.421182	1.49067	0.136047	0.999579
REXO4	1422.5	0.627727	0.423736	1.48141	0.138498	0.999579
UTP6	1932.73	0.627465	0.418877	1.49797	0.134142	0.999579
SLC43A3	3964.94	0.627116	0.411707	1.52321	0.127707	0.999579
ZNF79	86.6477	0.626972	0.569569	1.10078	0.270991	0.999579
DUSP11	730.623	0.62664	0.439857	1.42465	0.15426	0.999579
TTC27	959.83	0.626317	0.432057	1.44961	0.147166	0.999579
MCC	527.603	0.626239	0.451566	1.38682	0.165497	0.999579
LOC339400	49.8265	0.625658	0.604155	1.03559	0.300393	0.999579
FLJ39534	51.2814	0.625272	0.602808	1.03726	0.299613	0.999579
RBM7	1201.68	0.625196	0.426749	1.46502	0.142915	0.999579
LEAP2	11.5505	0.624962	0.548085	1.14027	0.254176	0.999579
LOC100130157	14.4603	0.624532	0.574509	1.08707	0.277005	0.999579
DOK3	437.508	0.624462	0.45955	1.35886	0.174192	0.999579
CCDC138	604.712	0.623782	0.446047	1.39847	0.161973	0.999579
MRPS30	1556.01	0.623697	0.421747	1.47884	0.139182	0.999579
NOB1	1429.54	0.623418	0.423185	1.47316	0.140709	0.999579
ARID5A	724.911	0.623295	0.439772	1.41731	0.156391	0.999579
ZNF496	1291.44	0.623236	0.425078	1.46617	0.142603	0.999579
BRPF3	3963.68	0.622967	0.411239	1.51485	0.12981	0.999579
ADM	61.4656	0.622771	0.592964	1.05027	0.293595	0.999579
F11R	275.675	0.622617	0.484278	1.28566	0.198562	0.999579
LOC100507419	62.9205	0.622469	0.591534	1.0523	0.292664	0.999579
CASQ1	18.8249	0.622239	0.59713	1.04205	0.297389	0.999579
ZNF473	1340.45	0.621983	0.424223	1.46617	0.142602	0.999579
C5orf62	642.09	0.621484	0.443664	1.4008	0.161275	0.999579
DLEU1	361.962	0.621227	0.468641	1.32559	0.184975	0.999579
HHLA3	70.1949	0.621111	0.584445	1.06274	0.287901	0.999579
DNAJB5	2509.53	0.620899	0.414979	1.49622	0.134597	0.999579
NR1D1	914.494	0.620773	0.43274	1.43452	0.151425	0.999579
C11orf66	23.1896	0.619831	0.608417	1.01876	0.308317	0.999579
LOC100190938	84.7437	0.619165	0.570907	1.08453	0.27813	0.999579
FER	428.886	0.619012	0.459985	1.34572	0.178392	0.999579
C19orf42	843.313	0.618947	0.434775	1.4236	0.154561	0.999579
CD82	374.607	0.618554	0.46662	1.32561	0.18497	0.999579
GTF2H2C	234.04	0.618455	0.494427	1.25085	0.210988	0.999579
DPP4	162.302	0.618429	0.520566	1.18799	0.234836	0.999579
LOC100302401	29.0091	0.617609	0.614208	1.00554	0.314639	0.999579
MYBBP1A	2102.25	0.617148	0.41664	1.48125	0.13854	0.999579
ZNF583	106.567	0.616898	0.553258	1.11503	0.264838	0.999579
CTU1	109.477	0.616662	0.551131	1.1189	0.263181	0.999579
GTF2H1	1921.51	0.61637	0.417746	1.47547	0.140088	0.999579
SNAPC2	923.888	0.61602	0.431982	1.42603	0.15386	0.999579
WDR69	36.2835	0.6157	0.613775	1.00314	0.315795	0.999579
CAMKMT	226.316	0.615323	0.496441	1.23947	0.215173	0.999579
METTL16	1110.56	0.615175	0.427408	1.43931	0.150062	0.999579
C5orf44	458.541	0.614599	0.456496	1.34634	0.178193	0.999579
DIMT1	1015.1	0.614317	0.429424	1.43056	0.152556	0.999579
C5orf51	1496.11	0.612898	0.421255	1.45493	0.145688	0.999579
NXT1	585.115	0.612861	0.446223	1.37344	0.169615	0.999579
RUNDC1	595.3	0.612752	0.445563	1.37523	0.169059	0.999579
C12orf43	461.001	0.612752	0.456086	1.3435	0.17911	0.999579
QTRTD1	1278.43	0.612676	0.42416	1.44445	0.148613	0.999579
CLDN4	495.919	0.612315	0.45284	1.35217	0.176322	0.999579
DHRS9	8.64075	0.612297	0.502522	1.21845	0.223053	0.999579
ZNF696	415.451	0.611432	0.460822	1.32683	0.184565	0.999579
CEBPB	752.427	0.611431	0.437412	1.39784	0.162161	0.999579
LOC100505730	77.0202	0.611272	0.577638	1.05823	0.289952	0.999579
C12orf41	635.587	0.611028	0.443005	1.37928	0.167808	0.999579
BCDIN3D	84.2946	0.61101	0.570974	1.07012	0.284566	0.999579
THOC1	639.952	0.610996	0.442759	1.37998	0.167594	0.999579
FTL	54531.8	0.61096	0.403276	1.51499	0.129774	0.999579
KTI12	275.333	0.610914	0.483414	1.26375	0.206321	0.999579
B9D2	88.6592	0.610825	0.567164	1.07698	0.281488	0.999579
C14orf128	95.9336	0.610554	0.561095	1.08815	0.27653	0.999579
OBFC2A	1196.61	0.610247	0.425263	1.43499	0.151291	0.999579
CA5BP1	145.4	0.609241	0.528419	1.15295	0.248931	0.999579
MCPH1	489.201	0.608983	0.453118	1.34398	0.178954	0.999579
CAMK2D	815.543	0.608956	0.43473	1.40077	0.161283	0.999579
OTUD7B	1651.09	0.608106	0.419104	1.45097	0.146789	0.999579
TAF1A	266.155	0.608034	0.485298	1.25291	0.210238	0.999579
MYO7B	269.065	0.608017	0.484615	1.25464	0.209609	0.999579
ZNF512	1973.18	0.606924	0.416358	1.4577	0.144924	0.999579
YDJC	844.749	0.605845	0.433401	1.39789	0.162148	0.999579
ID3	5308.43	0.605649	0.407493	1.48628	0.137205	0.999579
CCDC137	1983.47	0.605615	0.416146	1.45529	0.145588	0.999579
HKDC1	351.544	0.605309	0.468822	1.29113	0.196659	0.999579
TXNIP	1753.82	0.605291	0.534583	1.13227	0.257522	0.999579
DTWD1	277.345	0.605059	0.482498	1.25401	0.209838	0.999579
PUS1	1015.53	0.604224	0.428374	1.41051	0.15839	0.999579
ZNF624	144.95	0.60403	0.528344	1.14325	0.252934	0.999579
FAM114A2	495.128	0.603892	0.452128	1.33567	0.181658	0.999579
BTBD10	1230.4	0.603868	0.424013	1.42417	0.154396	0.999579
EBAG9	396.196	0.603329	0.462437	1.30467	0.192005	0.999579
NFKBIL1	660.535	0.603185	0.44089	1.36811	0.171278	0.999579
VGLL3	1224.13	0.603156	0.424045	1.42239	0.154913	0.999579
SCML1	634.347	0.603063	0.442304	1.36346	0.172738	0.999579
MRPS23	1925.49	0.602909	0.416259	1.4484	0.147506	0.999579
CLEC2L	85.3004	0.602744	0.569804	1.05781	0.290142	0.999579
ZNF438	326.362	0.602733	0.472703	1.27508	0.202281	0.999579
ANKRD13C	1037.91	0.60262	0.427681	1.40904	0.158823	0.999579
MUTYH	276.896	0.602139	0.482366	1.2483	0.21192	0.999579
ZSCAN12P1	268.166	0.602013	0.484351	1.24293	0.213894	0.999579
RELL2	265.257	0.601969	0.485034	1.24109	0.214574	0.999579
COL22A1	256.527	0.601833	0.487154	1.23541	0.21668	0.999579
ABCB1	435.029	0.601671	0.457751	1.31441	0.188709	0.999579
DPF2	2124.02	0.601179	0.414771	1.44942	0.147219	0.999579
RFESD	44.5637	0.601109	0.608285	0.988204	0.323053	0.999579
C7orf61	15.466	0.601077	0.582212	1.0324	0.301884	0.999579
ZBTB2	1566.69	0.601067	0.419209	1.43381	0.151626	0.999579
SNORA14B	14.0112	0.60096	0.572514	1.04969	0.293862	0.999579
C12orf61	14.0112	0.60096	0.572514	1.04969	0.293862	0.999579
KLRC3	38.7441	0.600824	0.61243	0.981049	0.326568	0.999579
SNORD43	16.9209	0.600758	0.58989	1.01842	0.308477	0.999579
IGF2BP3	390.541	0.600634	0.547344	1.09736	0.272483	0.999579
VRK2	2056.65	0.600597	0.415123	1.44679	0.147955	0.999579
RILPL1	346.281	0.600558	0.469235	1.27987	0.200592	0.999579
MGC16142	21.2856	0.600503	0.60489	0.992748	0.320833	0.999579
LOC386758	27.1051	0.60043	0.613272	0.97906	0.32755	0.999579
LOC100132891	185.238	0.600277	0.509502	1.17816	0.238731	0.999579
UFC1	1866.06	0.600031	0.416391	1.44103	0.149576	0.999579
CTNNAL1	5786.13	0.599532	0.406369	1.47534	0.140122	0.999579
AKIRIN2	528.698	0.599284	0.448943	1.33488	0.181917	0.999579
PDGFA	274.992	0.599176	0.482559	1.24167	0.21436	0.999579
UBE2CBP	141.592	0.598656	0.529852	1.12985	0.258538	0.999579
PPP2R2A	2291.65	0.598147	0.413512	1.4465	0.148036	0.999579
FGFR1	2229.09	0.597923	0.41382	1.44489	0.148489	0.999579
SCFD1	1477.15	0.597849	0.419879	1.42386	0.154488	0.999579
BAG2	2137.44	0.597572	0.414301	1.44236	0.1492	0.999579
RNF115	1308.84	0.597448	0.422094	1.41544	0.15694	0.999579
IFT46	801.874	0.597352	0.43407	1.37617	0.16877	0.999579
CNTNAP1	1082.77	0.597236	0.426129	1.40154	0.161053	0.999579
C16orf72	1275.37	0.597222	0.422586	1.41326	0.15758	0.999579
C7orf64	210.977	0.597207	0.499948	1.19454	0.232267	0.999579
LOC338739	9.64651	0.596337	0.524748	1.13642	0.255779	0.999579
TMEM184A	514.705	0.59585	0.449738	1.32488	0.18521	0.999579
LOC100652988	96.4903	0.595798	0.559986	1.06395	0.287351	0.999579
MPV17	1052.78	0.595361	0.426596	1.39561	0.162833	0.999579
THNSL1	246.9	0.595185	0.489126	1.21683	0.223668	0.999579
C10orf88	243.99	0.595063	0.489896	1.21467	0.224492	0.999579
NFIL3	754.419	0.594561	0.43566	1.36474	0.172335	0.999579
AHNAK2	1744.73	0.594172	0.416756	1.42571	0.153952	0.999579
C1orf74	152.782	0.59416	0.523655	1.13464	0.256526	0.999579
C11orf9	3621.48	0.594135	0.40867	1.45383	0.145994	0.999579
ZNF805	291.552	0.59399	0.478568	1.24118	0.214539	0.999579
CHCHD3	1498.74	0.593949	0.419213	1.41682	0.156536	0.999579
RNF6	1424.99	0.593928	0.420112	1.41374	0.15744	0.999579
TBC1D22B	1262.94	0.593738	0.422421	1.40556	0.159855	0.999579
ARID3B	282.823	0.593637	0.480388	1.23574	0.216554	0.999579
LOC644961	73.2122	0.59322	0.580557	1.02181	0.30687	0.999579
CD163L1	272.638	0.593198	0.482624	1.22911	0.21903	0.999579
RRP8	401.225	0.593057	0.460908	1.28671	0.198194	0.999579
DLK2	71.7573	0.593015	0.581955	1.019	0.308201	0.999579
ZNF574	819.997	0.59236	0.432913	1.36831	0.171215	0.999579
KRT75	478.707	0.592264	0.540355	1.09607	0.27305	0.999579
TNC	9405.94	0.591901	0.403621	1.46648	0.142518	0.999579
GDAP2	1133.01	0.591579	0.424514	1.39355	0.163455	0.999579
PMM2	1515.41	0.591242	0.418735	1.41197	0.157959	0.999579
RRP9	1844.43	0.591072	0.415599	1.42222	0.154963	0.999579
DCTN4	2308.86	0.590714	0.412619	1.43162	0.152252	0.999579
RBM18	617.211	0.59069	0.442113	1.33606	0.181529	0.999579
ENO3	775.901	0.590499	0.434389	1.35938	0.174027	0.999579
LOC401588	325.571	0.590175	0.471798	1.25091	0.210969	0.999579
ATF7	1784.33	0.590085	0.415982	1.41854	0.156034	0.999579
UBIAD1	849.202	0.589818	0.431647	1.36643	0.171803	0.999579
DUSP14	1234.06	0.58928	0.422434	1.39496	0.163027	0.999579
SDC4	5082	0.589202	0.405896	1.45161	0.146611	0.999579
NFYA	4493.35	0.589114	0.406614	1.44883	0.147386	0.999579
WDR20	253.276	0.589104	0.487001	1.20966	0.22641	0.999579
RCBTB2	100.406	0.588917	0.556615	1.05803	0.29004	0.999579
LZIC	792.461	0.588675	0.433566	1.35775	0.174542	0.999579
C16orf87	293.563	0.588538	0.477718	1.23198	0.217958	0.999579
KLHL18	1345.75	0.588109	0.420577	1.39834	0.162012	0.999579
TMEM141	426.065	0.587946	0.45752	1.28507	0.198768	0.999579
FAM173B	279.015	0.587678	0.480753	1.22241	0.221552	0.999579
HK2	1504.99	0.587136	0.418423	1.40321	0.160554	0.999579
ZMAT5	588.67	0.587104	0.443547	1.32366	0.185617	0.999579
LOC147727	487.727	0.586737	0.451212	1.30036	0.193478	0.999579
MED20	2002.99	0.58665	0.413974	1.41712	0.156449	0.999579
JUN	2864.03	0.586429	0.409853	1.43083	0.152479	0.999579
CNO	215.449	0.586358	0.497704	1.17813	0.238746	0.999579
NDUFAF1	127.599	0.586356	0.537305	1.09129	0.275145	0.999579
ATP10D	651.787	0.586305	0.439731	1.33333	0.182424	0.999579
DST	11887.3	0.586224	0.402346	1.45702	0.145112	0.999579
CCDC101	247.007	0.585459	0.488363	1.19882	0.230599	0.999579
CD22	33.9304	0.58499	0.614423	0.952097	0.341048	0.999579
MFNG	77.1277	0.584979	0.576507	1.0147	0.310251	0.999579
RPP40	445.535	0.584974	0.455143	1.28525	0.198704	0.999579
WNT10B	193.626	0.584335	0.50518	1.15669	0.247401	0.999579
KIAA0753	547.485	0.584186	0.44612	1.30948	0.190372	0.999579
PEA15	13311.6	0.584099	0.401848	1.45353	0.146076	0.999579
ZNF16	489.738	0.583401	0.45073	1.29435	0.195545	0.999579
AGK	709.641	0.583106	0.436515	1.33582	0.181608	0.999579
MAP3K5	181.987	0.583078	0.509656	1.14406	0.252597	0.999579
ZFR	6450.27	0.582941	0.404016	1.44287	0.149058	0.999579
MRPL45P2	66.9435	0.582632	0.586284	0.993771	0.320334	0.999579
LINC00116	397.524	0.582536	0.460459	1.26512	0.205828	0.999579
MBLAC1	26.656	0.58244	0.613079	0.950024	0.3421	0.999579
TUSC2	894.626	0.582056	0.429417	1.35546	0.175272	0.999579
POLR3B	676.178	0.581998	0.438038	1.32865	0.183965	0.999579
PWP2	1286.87	0.581955	0.42082	1.38291	0.166693	0.999579
C3orf33	64.0338	0.581746	0.589208	0.987336	0.323478	0.999579
LOC100505668	134.425	0.581653	0.532895	1.0915	0.275055	0.999579
LOC439990	625.707	0.581457	0.440737	1.31928	0.187074	0.999579
ARHGEF33	62.5789	0.581334	0.590657	0.984217	0.325009	0.999579
TNFRSF9	652.9	0.581161	0.43918	1.32329	0.18574	0.999579
ZZZ3	1730.14	0.581111	0.415499	1.39859	0.161937	0.999579
CXorf40B	362.607	0.580379	0.465046	1.248	0.212029	0.999579
PPP2R3C	598.064	0.580352	0.442312	1.31209	0.189491	0.999579
CHFR	223.28	0.57988	0.494761	1.17204	0.241181	0.999579
DPH2	2567.21	0.579776	0.410246	1.41324	0.157586	0.999579
SENP3	320.865	0.579769	0.471778	1.2289	0.219108	0.999579
STYXL1	379.617	0.579302	0.462539	1.25244	0.21041	0.999579
HOOK2	313.59	0.579194	0.473059	1.22436	0.220817	0.999579
MATN1	17.9267	0.578909	0.594996	0.972963	0.330572	0.999579
ZCCHC10	558.782	0.578599	0.444785	1.30085	0.193309	0.999579
CPEB4	829.713	0.578162	0.431166	1.34093	0.179944	0.999579
CDK8	670.466	0.578013	0.437951	1.31981	0.186898	0.999579
NOL10	2583.99	0.577263	0.409906	1.40828	0.159048	0.999579
ANO9	15.0169	0.577235	0.580393	0.99456	0.31995	0.999579
SPANXN1	15.0169	0.577235	0.580393	0.99456	0.31995	0.999579
MAST4	615.63	0.576955	0.44091	1.30856	0.190685	0.999579
LYRM4	436.464	0.576933	0.455401	1.26687	0.205202	0.999579
TIGD7	430.645	0.576556	0.456008	1.26435	0.206103	0.999579
FBXO28	1309.01	0.576451	0.419912	1.37279	0.169818	0.999579
ELL	449.109	0.575867	0.453965	1.26853	0.20461	0.999579
ZNF487P	46.5752	0.575751	0.606159	0.949834	0.342196	0.999579
LDB2	103.872	0.575566	0.553273	1.04029	0.298204	0.999579
MRPL47	1577.59	0.575439	0.416392	1.38197	0.166982	0.999579
TNFSF4	12.1072	0.575384	0.557594	1.0319	0.302117	0.999579
ZNF23	298.592	0.575201	0.475637	1.20933	0.226537	0.999579
TMCC3	45.1203	0.575124	0.60742	0.946831	0.343725	0.999579
ZNF774	45.1203	0.575124	0.60742	0.946831	0.343725	0.999579
PLK3	295.683	0.574916	0.476204	1.20729	0.227321	0.999579
CRADD	239.84	0.574885	0.489532	1.17436	0.240253	0.999579
PLEKHA3	683.668	0.574827	0.436976	1.31547	0.188353	0.999579
DPM2	1319.31	0.574724	0.419579	1.36976	0.170761	0.999579
FYTTD1	2342.48	0.574306	0.410687	1.3984	0.161992	0.999579
MAP1LC3B	2808.69	0.574003	0.408699	1.40446	0.160181	0.999579
TMEM186	312.692	0.573902	0.472801	1.21384	0.224811	0.999579
AP1M2	879.394	0.573893	0.429084	1.33748	0.181065	0.999579
CCDC76	391.363	0.57373	0.460496	1.2459	0.212802	0.999579
SRM	4270.43	0.573568	0.405235	1.4154	0.156952	0.999579
CCDC142	361.26	0.573451	0.464665	1.23412	0.217159	0.999579
TAF13	438.476	0.573267	0.454862	1.26031	0.207557	0.999579
C18orf19	1159.16	0.572673	0.422075	1.35681	0.174843	0.999579
PKD1L2	273.859	0.572598	0.480746	1.19106	0.233629	0.999579
METTL20	39.3008	0.572357	0.611819	0.935501	0.34953	0.999579
ZNHIT6	854.212	0.571965	0.429716	1.33103	0.183179	0.999579
MRRF	701.234	0.571965	0.435843	1.31232	0.189413	0.999579
SLC13A3	268.04	0.571921	0.482052	1.18643	0.235452	0.999579
BRIX1	2249.03	0.571453	0.410869	1.39084	0.164274	0.999579
RPL7L1	2154.35	0.571146	0.411371	1.38839	0.165017	0.999579
SPRED3	112.152	0.570947	0.546918	1.04394	0.296515	0.999579
TIMM8A	547.807	0.5704	0.444829	1.28229	0.199741	0.999579
VAV1	60.6749	0.570216	0.59227	0.962764	0.335666	0.999579
RNF25	689.146	0.570153	0.436259	1.30691	0.191242	0.999579
CCDC59	514.794	0.569821	0.447354	1.27376	0.202749	0.999579
ERICH1	153.446	0.56941	0.521739	1.09137	0.27511	0.999579
PROM2	82.049	0.569232	0.571318	0.996349	0.319081	0.999579
NVL	761.548	0.569027	0.432879	1.31452	0.188672	0.999579
DKC1	6757.63	0.568653	0.402236	1.41373	0.157442	0.999579
WT1-AS	147.626	0.568131	0.524708	1.08276	0.278917	0.999579
SPEG	3057.09	0.568084	0.407256	1.39491	0.163044	0.999579
MIDN	1046.24	0.567489	0.423925	1.33865	0.180683	0.999579
BCS1L	742.186	0.56694	0.433498	1.30782	0.190933	0.999579
CCDC51	541.089	0.566867	0.44501	1.27383	0.202723	0.999579
GLMN	362.822	0.566773	0.463877	1.22182	0.221777	0.999579
UCHL3	580.928	0.566571	0.442147	1.28141	0.20005	0.999579
POLR1B	2358.79	0.566446	0.409769	1.38235	0.166863	0.999579
ANTXR2	750.466	0.566229	0.433075	1.30746	0.191056	0.999579
PMS1	595.028	0.566062	0.441176	1.28307	0.199466	0.999579
HOXA1	311.345	0.565908	0.472416	1.1979	0.230955	0.999579
LIF	2229.19	0.565321	0.410327	1.37773	0.168286	0.999579
LMLN	178.735	0.565305	0.509842	1.10878	0.267523	0.999579
RSL1D1	6877.67	0.564997	0.401761	1.4063	0.159634	0.999579
PTPLA	282.696	0.564975	0.478176	1.18152	0.237396	0.999579
DCAF17	768.481	0.56493	0.432201	1.3071	0.191179	0.999579
SMCR7L	3304.28	0.564872	0.406225	1.39054	0.164365	0.999579
LYPLAL1	154.451	0.564663	0.520952	1.08391	0.278407	0.999579
SLC27A5	49.0358	0.564466	0.603698	0.935015	0.34978	0.999579
CXCL16	152.997	0.564314	0.521675	1.08173	0.279371	0.999579
CEACAM19	318.17	0.56415	0.471008	1.19775	0.231014	0.999579
RAB21	540.191	0.563694	0.44479	1.26733	0.205039	0.999579
HTR1D	293.886	0.563674	0.475692	1.18496	0.236035	0.999579
AKD1	130.168	0.563639	0.534576	1.05437	0.291715	0.999579
FAF1	2015.11	0.563597	0.41145	1.36978	0.170755	0.999579
FBXL19-AS1	211.299	0.563547	0.49747	1.13283	0.257287	0.999579
SELM	1909.7	0.563533	0.412188	1.36717	0.17157	0.999579
QRSL1	555.746	0.563327	0.443603	1.26989	0.204123	0.999579
DDAH1	1426.82	0.563183	0.416896	1.3509	0.176729	0.999579
LOC100289187	24.752	0.563135	0.611452	0.920981	0.357061	0.999579
CREB5	2709.93	0.562596	0.407838	1.37946	0.167753	0.999579
MMP9	344.914	0.56246	0.466286	1.20626	0.227719	0.999579
KIN	444.511	0.562453	0.453273	1.24087	0.214654	0.999579
MAN2C1	942.491	0.562413	0.426067	1.32001	0.186832	0.999579
PGAP2	323.54	0.562276	0.469889	1.19661	0.231457	0.999579
FDXACB1	204.025	0.562169	0.499881	1.12461	0.260756	0.999579
KIF7	975.055	0.562091	0.425148	1.32211	0.186133	0.999579
ZNF558	440.146	0.562039	0.453704	1.23878	0.215427	0.999579
PAX9	23.2971	0.561945	0.609488	0.921995	0.356531	0.999579
C6orf70	162.732	0.56181	0.516712	1.08728	0.276914	0.999579
ZNF410	1808.3	0.561645	0.412787	1.36062	0.173634	0.999579
TRPM6	279.337	0.561613	0.478662	1.1733	0.240676	0.999579
RFTN1	1200.54	0.560936	0.420121	1.33518	0.181819	0.999579
TMEM69	1547.45	0.56092	0.415214	1.35092	0.176722	0.999579
NFATC2	216.67	0.56085	0.495508	1.13187	0.25769	0.999579
METTL5	731.211	0.560562	0.433373	1.29349	0.195842	0.999579
C12orf29	367.294	0.560491	0.4627	1.21135	0.225762	0.999579
SLC41A2	328.911	0.560459	0.468799	1.19552	0.231883	0.999579
CECR2	614.605	0.560431	0.439433	1.27535	0.202185	0.999579
ATAD1	1479.97	0.560049	0.415909	1.34657	0.17812	0.999579
SLIRP	1040.74	0.559883	0.423295	1.32268	0.185943	0.999579
BBS5	229.315	0.559663	0.491478	1.13873	0.254814	0.999579
USP3	2142.78	0.559243	0.410184	1.3634	0.172758	0.999579
TMEM177	889.666	0.558913	0.427292	1.30804	0.190861	0.999579
LOC100505743	7.74251	0.558773	0.49154	1.13678	0.25563	0.999579
RNU6ATAC	7.74251	0.558773	0.49154	1.13678	0.25563	0.999579
SLC26A11	278.888	0.558642	0.478536	1.1674	0.24305	0.999579
SBDS	2223.01	0.558585	0.409651	1.36356	0.172706	0.999579
TRIM16L	2201.64	0.55852	0.409765	1.36303	0.172874	0.999579
NDUFB9	5809.57	0.558344	0.401805	1.38959	0.164654	0.999579
ZNF317	1093.78	0.558167	0.421937	1.32287	0.185879	0.999579
FAM136A	3331.43	0.558164	0.405436	1.3767	0.168604	0.999579
NEURL	38.8517	0.557883	0.611953	0.911644	0.361956	0.999579
CFLAR-AS1	75.7804	0.557856	0.576847	0.967079	0.333505	0.999579
NR2C2AP	361.026	0.557458	0.463376	1.20304	0.228962	0.999579
EMG1	664.735	0.557411	0.436308	1.27756	0.201404	0.999579
RARA	1212.4	0.557119	0.419526	1.32797	0.184187	0.999579
KIAA0020	1186.66	0.556797	0.419957	1.32584	0.184892	0.999579
SNORA64	37.3968	0.556759	0.612813	0.908531	0.363598	0.999579
LOC100507033	17.4776	0.55655	0.593824	0.93723	0.34864	0.999579
CARD10	2111.44	0.556502	0.410086	1.35704	0.17477	0.999579
TNNT2	194.847	0.556269	0.502833	1.10627	0.26861	0.999579
TGFB1I1	503.927	0.555768	0.447012	1.2433	0.213759	0.999579
C21orf59	967.547	0.555568	0.424706	1.30812	0.190832	0.999579
IFIT5	466.998	0.555529	0.450379	1.23347	0.217401	0.999579
PHF23	1395.69	0.555451	0.41652	1.33355	0.182351	0.999579
NME6	697.856	0.554799	0.434383	1.27721	0.201527	0.999579
RASSF1	636.643	0.553998	0.437539	1.26617	0.205453	0.999579
PSTPIP2	285.264	0.553941	0.47677	1.16186	0.245291	0.999579
SNAPC4	1045.88	0.553552	0.422548	1.31003	0.190185	0.999579
MRPL10	1809.4	0.553551	0.411937	1.34378	0.179021	0.999579
FUT8	1771.01	0.553399	0.412246	1.3424	0.179467	0.999579
GPR112	14.5678	0.553291	0.578561	0.956321	0.33891	0.999579
ASB8	429.62	0.553262	0.45411	1.21834	0.223094	0.999579
LOC645431	33.0321	0.553068	0.614535	0.899979	0.368132	0.999579
NLGN1	99.6151	0.553025	0.555525	0.995499	0.319494	0.999579
DDX28	197.307	0.552845	0.501686	1.10198	0.270472	0.999579
OTUD6B	1042.52	0.552564	0.422529	1.30775	0.190957	0.999579
NAA15	2568.66	0.552448	0.407328	1.35627	0.175012	0.999579
RNU86	96.7054	0.551729	0.557828	0.989067	0.32263	0.999579
BEST3	31.5773	0.551719	0.614736	0.89749	0.369458	0.999579
DCAF13	3575.35	0.551695	0.404165	1.36502	0.172245	0.999579
POLK	640.11	0.551629	0.437123	1.26195	0.206965	0.999579
CCRL2	13.1129	0.551403	0.56794	0.970881	0.331607	0.999579
MIIP	697.964	0.551161	0.434037	1.26985	0.204139	0.999579
GBE1	1463.05	0.550685	0.41516	1.32644	0.184695	0.999579
MAGEA2	62.6864	0.550431	0.589678	0.933444	0.350591	0.999579
TGIF2	1045.53	0.550256	0.422231	1.30321	0.192503	0.999579
FJX1	902.634	0.550115	0.426036	1.29124	0.196621	0.999579
FTSJ2	1844.19	0.549845	0.411271	1.33694	0.181242	0.999579
PIP5K1A	4616.82	0.549797	0.402161	1.36711	0.171592	0.999579
BAZ1A	1733.85	0.549788	0.412202	1.33378	0.182275	0.999579
ZBTB20	215.322	0.549547	0.49516	1.10984	0.267069	0.999579
PCDH15	11.658	0.549158	0.554568	0.990245	0.322054	0.999579
ZNF578	11.658	0.549158	0.554568	0.990245	0.322054	0.999579
C17orf80	1392.66	0.549156	0.415923	1.32033	0.186725	0.999579
KRT18	13037.8	0.548879	0.397998	1.3791	0.167864	0.999579
TRIM47	547.339	0.548866	0.442917	1.23921	0.215269	0.999579
WDR89	455.466	0.548805	0.450951	1.21699	0.223606	0.999579
INO80D	1379.56	0.548622	0.41605	1.31865	0.187288	0.999579
LOC100131679	44.2221	0.548453	0.607766	0.902409	0.36684	0.999579
PCBD2	150.194	0.548314	0.522293	1.04982	0.2938	0.999579
DDRGK1	783.118	0.548297	0.430025	1.27503	0.202297	0.999579
ZNF365	405.893	0.548274	0.456496	1.20105	0.229732	0.999579
NOL11	2763.58	0.548045	0.406097	1.34954	0.177162	0.999579
LINC00339	192.493	0.547627	0.503082	1.08854	0.276355	0.999579
FAM19A3	27.2126	0.547274	0.613707	0.89175	0.372527	0.999579
FGF18	27.2126	0.547274	0.613707	0.89175	0.372527	0.999579
CYLD	1530.85	0.546912	0.413969	1.32114	0.186454	0.999579
FDX1L	248.892	0.546901	0.485018	1.12759	0.259494	0.999579
MRTO4	3069.52	0.546729	0.404943	1.35014	0.176971	0.999579
POP1	869.728	0.546079	0.42669	1.2798	0.200615	0.999579
MRPS17	941.682	0.546034	0.424491	1.28633	0.198329	0.999579
NUP35	662.148	0.545715	0.435361	1.25348	0.210032	0.999579
FAM27A	25.7577	0.545629	0.61265	0.890605	0.373141	0.999579
ATP6V0B	1992.33	0.545304	0.409699	1.33099	0.183194	0.999579
MARCO	155.565	0.545146	0.519337	1.0497	0.293857	0.999579
WT1	309.207	0.544526	0.471147	1.15575	0.247785	0.999579
SNW1	2305.99	0.544495	0.40773	1.33543	0.181735	0.999579
LOC100128252	450.204	0.544458	0.451123	1.20689	0.227473	0.999579
CLIP4	2506.86	0.543864	0.406696	1.33727	0.181133	0.999579
ST6GALNAC4	1146.46	0.54386	0.419435	1.29665	0.194752	0.999579
KLF11	1494.59	0.54376	0.414074	1.3132	0.189116	0.999579
DNAJC2	1842.71	0.543697	0.41065	1.32399	0.185506	0.999579
MRPS18B	2719.36	0.543593	0.405794	1.33958	0.180383	0.999579
MTIF2	1746.48	0.543261	0.41142	1.32045	0.186684	0.999579
ZNF232	258.178	0.542628	0.482288	1.12511	0.260542	0.999579
UBE2V2	1697.91	0.542499	0.411787	1.31743	0.187696	0.999579
HINFP	284.923	0.542483	0.475976	1.13973	0.2544	0.999579
CCDC36	134.191	0.542416	0.530923	1.02165	0.306948	0.999579
CWC27	1414.46	0.5421	0.414918	1.30652	0.191374	0.999579
PLA2G4C	105.991	0.542033	0.55002	0.985479	0.324389	0.999579
IQCH	51.0474	0.541764	0.601283	0.901013	0.367581	0.999579
REEP5	1067.79	0.541762	0.420887	1.28719	0.198028	0.999579
GTPBP4	1094.53	0.541739	0.420296	1.28895	0.197417	0.999579
LRFN5	36.9477	0.541583	0.612944	0.883577	0.376924	0.999579
GRIP1	239.714	0.541477	0.487148	1.11152	0.266343	0.999579
ARAP2	873.302	0.54143	0.426128	1.27058	0.203878	0.999579
RFT1	975.915	0.541083	0.423071	1.27894	0.200918	0.999579
C5orf30	317.038	0.540793	0.469377	1.15215	0.24926	0.999579
C1orf114	169.215	0.540364	0.512503	1.05436	0.291717	0.999579
STARD13	602.498	0.539926	0.438314	1.23182	0.218015	0.999579
ZFHX2	311.218	0.539647	0.470384	1.14725	0.25128	0.999579
ISG20L2	1776.9	0.53946	0.410765	1.31331	0.18908	0.999579
BMI1	126.916	0.539301	0.535262	1.00755	0.313672	0.999579
ATXN7L2	648.713	0.53928	0.435506	1.23829	0.21561	0.999579
ZC3HC1	448.856	0.538704	0.450775	1.19506	0.232063	0.999579
GADD45B	829.656	0.538104	0.427305	1.2593	0.207923	0.999579
GP6	239.265	0.538069	0.486957	1.10496	0.269176	0.999579
SLC19A2	469.781	0.538022	0.448594	1.19935	0.230392	0.999579
BAK1	994.038	0.537938	0.422292	1.27385	0.202716	0.999579
DUS4L	199.875	0.537744	0.49968	1.07618	0.281848	0.999579
RIPK2	669.189	0.537466	0.434229	1.23775	0.215809	0.999579
C19orf51	223.71	0.537288	0.491567	1.09301	0.274389	0.999579
DHRS7B	375.448	0.537218	0.459623	1.16882	0.242475	0.999579
IER2	1584.99	0.536925	0.412357	1.30209	0.192886	0.999579
METTL2B	560.756	0.53667	0.440846	1.21736	0.223466	0.999579
ENTPD3-AS1	32.583	0.536664	0.614586	0.873214	0.382547	0.999579
IGFN1	861.321	0.536585	0.426063	1.2594	0.207885	0.999579
COPS2	1618.11	0.53619	0.411934	1.30164	0.193039	0.999579
CCRN4L	293.76	0.535956	0.473593	1.13168	0.257769	0.999579
KCNH1	18.4833	0.535938	0.59824	0.895858	0.370329	0.999579
TSSK6	18.4833	0.535938	0.59824	0.895858	0.370329	0.999579
DHX37	1794.68	0.535775	0.410237	1.30601	0.191548	0.999579
THUMPD2	490.257	0.535626	0.44646	1.19972	0.230249	0.999579
SLC7A6OS	415.843	0.535601	0.454225	1.17915	0.238337	0.999579
UBE2D4	810.293	0.535465	0.427766	1.25177	0.210654	0.999579
FHL2	1486.84	0.535314	0.413316	1.29517	0.195263	0.999579
BRE	2737.89	0.534494	0.404774	1.32047	0.186677	0.999579
SUV420H1	1456.74	0.53446	0.413604	1.2922	0.196287	0.999579
THTPA	321.51	0.534002	0.46803	1.14096	0.253888	0.999579
CAMSAP2	2646.02	0.53399	0.405079	1.31824	0.187425	0.999579
RRN3P3	115.277	0.533645	0.542788	0.983156	0.325531	0.999579
C11orf82	1787.07	0.533541	0.410075	1.30108	0.193231	0.999579
ABT1	655.196	0.533457	0.434617	1.22742	0.219666	0.999579
LOC100506054	258.286	0.53329	0.481577	1.10738	0.268129	0.999579
UFM1	1259.35	0.532959	0.416315	1.28018	0.200481	0.999579
PARD3	3273.66	0.532615	0.402883	1.32201	0.186165	0.999579
URB2	1348.42	0.531975	0.414829	1.2824	0.199704	0.999579
ZNF391	88.5327	0.531793	0.564061	0.942792	0.345787	0.999579
LINGO2	88.5327	0.531793	0.564061	0.942792	0.345787	0.999579
PDCD2	2159.35	0.531506	0.407207	1.30525	0.191808	0.999579
ZBTB49	99.7226	0.531455	0.554549	0.958354	0.337884	0.999579
ATOX1	1069.22	0.531413	0.419847	1.26573	0.205611	0.999579
RRP1	990.445	0.530773	0.421695	1.25867	0.208151	0.999579
TMUB1	629.009	0.530523	0.435844	1.21723	0.223515	0.999579
AIMP1	1252.18	0.530483	0.416191	1.27461	0.202446	0.999579
ERG	155.672	0.53046	0.518374	1.02331	0.306159	0.999579
SNORD47	120.648	0.53025	0.538903	0.983943	0.325143	0.999579
UTP11L	2070.95	0.530019	0.407604	1.30033	0.193488	0.999579
NHEJ1	530.76	0.529719	0.442506	1.19709	0.231272	0.999579
ASPHD1	198.977	0.529529	0.499495	1.06013	0.289085	0.999579
CCDC6	3299.38	0.529492	0.402489	1.31555	0.188327	0.999579
PLEKHO1	1472.62	0.529362	0.412896	1.28207	0.199818	0.999579
C17orf63	992.457	0.529196	0.421492	1.25553	0.209286	0.999579
C8orf38	208.712	0.528987	0.495965	1.06658	0.286161	0.999579
CLCC1	1302.87	0.528756	0.415199	1.2735	0.202841	0.999579
MARS2	398.941	0.528597	0.455748	1.15984	0.246112	0.999579
METTL21D	285.587	0.528391	0.474778	1.11292	0.265742	0.999579
C17orf61	296.777	0.528383	0.472396	1.11852	0.263347	0.999579
PER2	408.676	0.528322	0.454497	1.16243	0.24506	0.999579
PNPT1	2595.08	0.52823	0.404693	1.30526	0.191804	0.999579
NAF1	361.007	0.52775	0.46098	1.14484	0.252274	0.999579
HOXA3	148.398	0.527187	0.52203	1.00988	0.312553	0.999579
KLF10	3534.69	0.527185	0.40167	1.31248	0.189357	0.999579
ZNF768	1173.06	0.526926	0.417259	1.26283	0.206651	0.999579
LOC221442	103.638	0.526824	0.551226	0.955731	0.339208	0.999579
PSG11	6.73675	0.526628	0.44818	1.17504	0.23998	0.999579
GTPBP10	679.246	0.525963	0.432656	1.21566	0.224115	0.999579
PRMT5	4802.39	0.525826	0.399372	1.31663	0.187962	0.999579
RNF114	2011.96	0.525651	0.407552	1.28978	0.197128	0.999579
PSG3	12.6638	0.525645	0.565397	0.929691	0.352531	0.999579
MRPL21	849.556	0.525591	0.425427	1.23544	0.216666	0.999579
SNHG3	2855.68	0.525559	0.403422	1.30275	0.192659	0.999579
LOC100652950	166.413	0.525505	0.512837	1.0247	0.305504	0.999579
RABEPK	586.817	0.525266	0.438028	1.19916	0.230465	0.999579
LYRM2	758.581	0.525156	0.428869	1.22451	0.220759	0.999579
CDH24	1944.37	0.525105	0.407975	1.2871	0.198059	0.999579
TIPIN	779.506	0.52509	0.427997	1.22685	0.219877	0.999579
RBM28	928.891	0.524958	0.422842	1.2415	0.214421	0.999579
C14orf39	121.653	0.524622	0.538015	0.975106	0.329508	0.999579
SCAMP3	2209.12	0.524534	0.406204	1.29131	0.196597	0.999579
FAM13B	1048.62	0.524241	0.419631	1.24929	0.211559	0.999579
LOC400027	483.198	0.524233	0.446137	1.17505	0.239974	0.999579
SPANXC	35.0437	0.52421	0.613762	0.854093	0.393053	0.999579
MIR22HG	504.123	0.524171	0.444243	1.17992	0.238032	0.999579
LOC100130776	269.583	0.524155	0.478058	1.09642	0.272893	0.999579
NEDD4L	2567.31	0.524007	0.404376	1.29584	0.19503	0.999579
RAD23A	2356.16	0.523697	0.405327	1.29203	0.196345	0.999579
RRP15	573.723	0.523482	0.438764	1.19308	0.232837	0.999579
LDHC	55.9687	0.523359	0.595886	0.878287	0.379788	0.999579
AXIN1	948.918	0.523027	0.422082	1.23916	0.215287	0.999579
KPTN	254.029	0.522676	0.481869	1.08469	0.278061	0.999579
LOC100652766	242.839	0.522435	0.484894	1.07742	0.281292	0.999579
PLEKHM1	888.604	0.522318	0.423825	1.23239	0.217803	0.999579
NDUFAF4	334.819	0.521975	0.46475	1.12313	0.261382	0.999579
ZFX	571.819	0.521741	0.438745	1.18917	0.234374	0.999579
PET112	457.459	0.521649	0.448443	1.16324	0.244731	0.999579
PPIF	5581.39	0.521536	0.398073	1.31015	0.190145	0.999579
PAPPA	343.099	0.521491	0.46332	1.12555	0.260355	0.999579
ZBTB7B	1320.3	0.521276	0.414195	1.25853	0.208201	0.999579
NR2F2	1644.92	0.521022	0.410138	1.27036	0.203957	0.999579
FARSB	2833.84	0.520951	0.403024	1.29261	0.196148	0.999579
PSMB10	288.604	0.520739	0.473471	1.09983	0.271404	0.999579
FAM24B	114.379	0.520255	0.542865	0.958351	0.337886	0.999579
DUSP5P	53.0589	0.520182	0.598812	0.86869	0.385017	0.999579
TERF2	671.63	0.520025	0.432518	1.20232	0.22924	0.999579
RIOK1	640.97	0.519996	0.434204	1.19758	0.231079	0.999579
LOC100506233	264.769	0.519706	0.478926	1.08515	0.277855	0.999579
DDI2	423.44	0.519108	0.451965	1.14856	0.250738	0.999579
UTP23	674.091	0.519071	0.432303	1.20071	0.229863	0.999579
ZNF559	132.394	0.519044	0.530738	0.977966	0.328091	0.999579
LOC100506484	41.869	0.519031	0.609332	0.851803	0.394323	0.999579
TEX14	41.869	0.519031	0.609332	0.851803	0.394323	0.999579
LOC100652945	91.9991	0.518706	0.560501	0.925434	0.35474	0.999579
LSM12	211.73	0.518678	0.494349	1.04921	0.29408	0.999579
REPS1	1614.92	0.518387	0.410184	1.26379	0.206306	0.999579
PLIN4	9.75404	0.518385	0.533482	0.971701	0.331199	0.999579
GMEB2	687.741	0.518281	0.431528	1.20104	0.229737	0.999579
IL21R	140.674	0.518104	0.525766	0.985426	0.324415	0.999579
BEND7	624.966	0.517858	0.434954	1.1906	0.233809	0.999579
PNRC2	2325.13	0.517374	0.404843	1.27796	0.201262	0.999579
GNPNAT1	3230.94	0.517365	0.401416	1.28885	0.19745	0.999579
BCL6	758.347	0.517268	0.428156	1.20813	0.226997	0.999579
RFPL3-AS1	40.4141	0.517059	0.610443	0.847023	0.396982	0.999579
NSUN2	5250.46	0.517042	0.397932	1.29932	0.193834	0.999579
THAP1	246.305	0.516926	0.483652	1.0688	0.285161	0.999579
SCO1	1360.47	0.516773	0.413158	1.25079	0.211011	0.999579
C14orf169	712.133	0.516432	0.430162	1.20055	0.229924	0.999579
LOC100499489	89.0894	0.516413	0.562969	0.917303	0.358984	0.999579
SNORD12B	19.4891	0.516323	0.601913	0.857804	0.391001	0.999579
PLS1	554.917	0.51622	0.439482	1.17461	0.240151	0.999579
MPDU1	952.599	0.516146	0.421329	1.22504	0.22056	0.999579
PPAT	2082.87	0.515875	0.406094	1.27034	0.203965	0.999579
ZNF581	290.616	0.515677	0.472679	1.09096	0.275288	0.999579
SYDE2	474.127	0.515664	0.446279	1.15547	0.247897	0.999579
MAK16	1158.04	0.515514	0.416446	1.23789	0.215757	0.999579
PQBP1	2885.62	0.515234	0.402257	1.28086	0.200243	0.999579
CCDC152	979.901	0.515105	0.420483	1.22503	0.220564	0.999579
LOC728730	38.9592	0.51498	0.611471	0.842198	0.399677	0.999579
SNHG12	362.677	0.514424	0.459678	1.1191	0.263099	0.999579
LIPT1	143.135	0.514121	0.524144	0.980879	0.326653	0.999579
GSTA4	945.882	0.513707	0.421291	1.21936	0.222706	0.999579
TMX2	2374.69	0.51336	0.404183	1.27012	0.204043	0.999579
INTU	18.0342	0.513347	0.59717	0.859633	0.389991	0.999579
PCID2	1902.49	0.513313	0.407104	1.26089	0.207349	0.999579
ATP5G1	1855.26	0.513307	0.407474	1.25973	0.207768	0.999579
CKS1B	2023.22	0.513235	0.406223	1.26343	0.206435	0.999579
NOP16	1136.77	0.512332	0.416565	1.2299	0.218736	0.999579
BFAR	1293.54	0.512212	0.413732	1.23803	0.215705	0.999579
MRPS10	2185.91	0.512157	0.405086	1.26432	0.206116	0.999579
MAN2A2	1373.88	0.51198	0.412498	1.24117	0.214543	0.999579
IKZF5	500.979	0.511943	0.44348	1.15438	0.248346	0.999579
ZRANB1	1808.15	0.511868	0.40772	1.25544	0.209319	0.999579
CYB5R1	629.995	0.511817	0.434121	1.17897	0.238409	0.999579
ADAL	305.272	0.51171	0.469359	1.09023	0.275611	0.999579
EIF1	9776.85	0.511694	0.394769	1.29618	0.194912	0.999579
SMEK1	961.544	0.511617	0.420655	1.21624	0.223894	0.999579
C1orf122	424.553	0.511473	0.451213	1.13355	0.256983	0.999579
PAWR	341.303	0.511425	0.462834	1.10499	0.269166	0.999579
PES1	6364.23	0.511067	0.396329	1.2895	0.197224	0.999579
RCHY1	431.379	0.510969	0.450384	1.13452	0.256577	0.999579
RRAS2	1654.4	0.51052	0.409002	1.24821	0.211955	0.999579
CCDC88B	81.815	0.510188	0.569361	0.896072	0.370214	0.999579
GGNBP2	1884.24	0.51012	0.406927	1.25359	0.209991	0.999579
EAF1	980.116	0.509873	0.419986	1.21402	0.224738	0.999579
JAM2	117.845	0.509865	0.539922	0.944332	0.345	0.999579
DPH1	379.794	0.509617	0.456804	1.11561	0.264587	0.999579
IMP4	2560.09	0.509512	0.40293	1.26452	0.206045	0.999579
TMEM150A	108.11	0.509371	0.547	0.931208	0.351746	0.999579
DEF8	1315.13	0.509141	0.413096	1.2325	0.217761	0.999579
KIAA1737	845.28	0.509016	0.424039	1.2004	0.229984	0.999579
LOC100507739	466.96	0.508952	0.446426	1.14006	0.254261	0.999579
PDCD2L	232.762	0.508733	0.486965	1.0447	0.296161	0.999579
KCTD5	1389.65	0.508686	0.411956	1.23481	0.216902	0.999579
SEC11C	524.921	0.508064	0.441117	1.15177	0.249418	0.999579
POLR1A	3349.05	0.507996	0.400141	1.26954	0.204248	0.999579
RPL36	5573.32	0.507933	0.39666	1.28052	0.200361	0.999579
RLTPR	247.868	0.507721	0.482558	1.05214	0.292733	0.999579
HNRNPU-AS1	371.064	0.507465	0.457887	1.10828	0.267742	0.999579
IL2RG	24.8595	0.507206	0.612117	0.828609	0.407326	0.999579
KLRG1	42.8747	0.506894	0.608338	0.833245	0.404707	0.999579
RPF1	1301.14	0.506786	0.413088	1.22682	0.219889	0.999579
TMEM216	15.1245	0.506784	0.583726	0.868189	0.385291	0.999579
ZNF697	1503.22	0.506762	0.410296	1.23511	0.216788	0.999579
ZNF136	113.481	0.506753	0.54289	0.933437	0.350595	0.999579
SELS	649.124	0.506673	0.432561	1.17133	0.241464	0.999579
MLF1	1137.55	0.506342	0.41598	1.21723	0.223517	0.999579
KLK6	1257.83	0.506155	0.413734	1.22338	0.221185	0.999579
DHDDS	1292.41	0.506124	0.413163	1.225	0.220576	0.999579
TOX4	1877.73	0.506096	0.406579	1.24476	0.213218	0.999579
DGKE	468.972	0.505779	0.445964	1.13413	0.256742	0.999579
TMEM126A	416.381	0.5057	0.45172	1.1195	0.262927	0.999579
PARS2	207.472	0.505635	0.494919	1.02165	0.306946	0.999579
C19orf52	154.882	0.5054	0.517318	0.976961	0.328588	0.999579
IFFO2	1147.84	0.504973	0.415642	1.21492	0.224396	0.999579
SLC35F3	136.866	0.50489	0.527379	0.957358	0.338387	0.999579
C3	102.291	0.504828	0.551344	0.915631	0.359861	0.999579
MIS12	557.144	0.504452	0.438307	1.15091	0.249769	0.999579
C5orf28	375.986	0.504287	0.456919	1.10367	0.269737	0.999579
TIMM10	1842.37	0.503721	0.406629	1.23877	0.21543	0.999579
FXC1	910.73	0.503627	0.421395	1.19514	0.232031	0.999579
PCDHB17	57.9802	0.503558	0.593318	0.848716	0.396039	0.999579
KCMF1	3307.85	0.503088	0.399749	1.25851	0.208207	0.999579
FHIT	31.6848	0.502971	0.614671	0.818276	0.413199	0.999579
MED19	497.278	0.502823	0.443047	1.13492	0.256409	0.999579
B3GALT5	82.8207	0.50276	0.568146	0.884912	0.376204	0.999579
IDAS	124.222	0.502093	0.535206	0.938131	0.348177	0.999579
CD68	149.062	0.50189	0.520286	0.964643	0.334724	0.999579
ZNF761	349.241	0.501682	0.46072	1.08891	0.276195	0.999579
ZNF19	56.5253	0.50167	0.594804	0.84342	0.398994	0.999579
DDX52	1401.27	0.501469	0.411097	1.21983	0.222529	0.999579
MIR3687	6.84428	0.501396	0.47853	1.04778	0.294738	0.999579
STX6	1170.43	0.501009	0.414822	1.20777	0.227137	0.999579
SQSTM1	10718.3	0.500964	0.393378	1.27349	0.202844	0.999579
TBCCD1	280.09	0.500836	0.474045	1.05652	0.290733	0.999579
TAF2	3243.39	0.500777	0.399688	1.25292	0.210235	0.999579
SACS-AS1	6.28763	0.500518	0.440281	1.13681	0.255616	0.999579
AMZ2P1	253.795	0.50033	0.480418	1.04145	0.297668	0.999579
ATG3	1618.12	0.499836	0.408329	1.2241	0.220914	0.999579
FRS2	696.559	0.499831	0.429439	1.16391	0.244459	0.999579
RNF19A	1426.22	0.499642	0.410583	1.21691	0.223639	0.999579
ZNF695	210.939	0.499593	0.493349	1.01266	0.311225	0.999579
SLC9A7	357.072	0.499218	0.459292	1.08693	0.277067	0.999579
LAD1	12.2147	0.499174	0.562654	0.887178	0.374983	0.999579
LOC100288428	12.2147	0.499174	0.562654	0.887178	0.374983	0.999579
PTPRM	2324.95	0.499049	0.403003	1.23833	0.215595	0.999579
PDCD11	3880.28	0.498912	0.398029	1.25346	0.210039	0.999579
PITPNB	6708.95	0.498612	0.394798	1.26295	0.206606	0.999579
THSD4	86.7362	0.498431	0.56436	0.883181	0.377139	0.999579
NFKBIA	1696.66	0.498071	0.407368	1.22266	0.221459	0.999579
COPS6	2788.3	0.498025	0.400861	1.24239	0.214094	0.999579
ARHGAP19	595.293	0.497966	0.43509	1.14451	0.252411	0.999579
DGKD	3279.85	0.497691	0.399277	1.24648	0.212588	0.999579
SYNGR2	1898.85	0.497604	0.405578	1.2269	0.21986	0.999579
ITPRIP	1067.82	0.497518	0.416657	1.19407	0.23245	0.999579
C7orf63	45.3354	0.497478	0.606008	0.820911	0.411697	0.999579
DSG2	958.723	0.497027	0.419379	1.18515	0.235958	0.999579
NKX2-5	429.69	0.497016	0.449453	1.10582	0.268803	0.999579
ZNF674	213.399	0.496979	0.492348	1.00941	0.312779	0.999579
SDR42E1	541.248	0.496897	0.438873	1.13221	0.257546	0.999579
ZSWIM1	443.34	0.496457	0.447875	1.10847	0.267658	0.999579
PGGT1B	506.672	0.496366	0.441679	1.12382	0.261091	0.999579
AGFG1	2712.99	0.496321	0.400976	1.23778	0.215797	0.999579
C4orf19	458.446	0.496266	0.446253	1.11207	0.266107	0.999579
FAM132A	140.333	0.496259	0.524893	0.945447	0.344431	0.999579
ZNF215	401.939	0.496101	0.452672	1.09594	0.273105	0.999579
LOC100506305	1076.66	0.495997	0.416313	1.1914	0.233495	0.999579
EIF4A2	4648.52	0.495935	0.396478	1.25085	0.210989	0.999579
MRPL50	860.366	0.495764	0.422308	1.17394	0.240419	0.999579
C8orf46	123.772	0.495758	0.535202	0.9263	0.35429	0.999579
SLC16A6	52.1607	0.495567	0.599228	0.827009	0.408232	0.999579
CDC73	572.464	0.495272	0.436419	1.13485	0.256436	0.999579
C7orf36	477.467	0.495194	0.444264	1.11464	0.265005	0.999579
PFDN6	917.878	0.49507	0.420391	1.17764	0.238939	0.999579
ZNF323	1954.12	0.494874	0.404893	1.22223	0.221619	0.999579
TNFRSF25	98.9319	0.49482	0.553609	0.893809	0.371424	0.999579
EBF2	10.7598	0.494777	0.54788	0.903075	0.366486	0.999579
C9orf43	10.7598	0.494777	0.54788	0.903075	0.366486	0.999579
C12orf66	114.037	0.494276	0.541919	0.912086	0.361723	0.999579
CTSS	19.04	0.494054	0.601012	0.822037	0.411056	0.999579
MIR1304	19.04	0.494054	0.601012	0.822037	0.411056	0.999579
GPR19	246.071	0.494002	0.482069	1.02475	0.305479	0.999579
RRP7A	2825.32	0.493884	0.400311	1.23375	0.217296	0.999579
PSORS1C1	105.757	0.493867	0.548137	0.900992	0.367593	0.999579
TPRKB	1101.6	0.493763	0.415552	1.18821	0.234751	0.999579
PMF1	346.439	0.493725	0.4606	1.07192	0.283758	0.999579
GFPT2	578.84	0.493531	0.435825	1.13241	0.257464	0.999579
SYT16	97.4771	0.493463	0.554764	0.889501	0.373734	0.999579
LOC151534	268.002	0.493424	0.476345	1.03586	0.300269	0.999579
ALG1	662.648	0.493262	0.430637	1.14542	0.252033	0.999579
ZFPM2	135.968	0.49321	0.527327	0.935302	0.349633	0.999579
LY6K	731.35	0.493106	0.42718	1.15433	0.248366	0.999579
ZC3H14	2286.55	0.493077	0.402616	1.22468	0.220695	0.999579
FERMT1	266.547	0.492865	0.476643	1.03403	0.30112	0.999579
KCNC3	745	0.492836	0.42654	1.15543	0.247916	0.999579
ANO4	65.8113	0.492734	0.58479	0.842582	0.399462	0.999579
RANGRF	931.636	0.492075	0.419705	1.17243	0.241025	0.999579
TIMM17A	2283.75	0.491797	0.402505	1.22184	0.221769	0.999579
MRPS7	2027.96	0.491615	0.40405	1.21672	0.223712	0.999579
SLC35F2	3144.76	0.491384	0.399023	1.23147	0.218148	0.999579
LOC100652748	117.953	0.491152	0.538977	0.911267	0.362155	0.999579
ZNF576	262.182	0.491093	0.477655	1.02813	0.303888	0.999579
ARFGAP2	1788.28	0.49095	0.405838	1.20972	0.226387	0.999579
ZNF250	413.237	0.490896	0.450851	1.08882	0.276232	0.999579
FAU	6060.11	0.490852	0.394477	1.24431	0.213385	0.999579
POMZP3	64.3564	0.49083	0.586265	0.837214	0.402472	0.999579
WIBG	269.008	0.490792	0.47593	1.03123	0.302434	0.999579
DNAJA3	1647.97	0.490702	0.407136	1.20525	0.228106	0.999579
COG4	829.365	0.490698	0.422948	1.16019	0.245973	0.999579
C10orf57	556.011	0.490585	0.437218	1.12206	0.261838	0.999579
C15orf41	327.975	0.490226	0.463601	1.05743	0.290314	0.999579
ZNF749	252.447	0.490223	0.480079	1.02113	0.307193	0.999579
RPL23AP82	192.025	0.490177	0.499682	0.980978	0.326604	0.999579
C20orf111	1669.45	0.490096	0.406862	1.20458	0.228367	0.999579
DKFZP586I1420	56.0762	0.489866	0.595011	0.823289	0.410344	0.999579
MRPS15	2410.62	0.48984	0.401656	1.21955	0.222635	0.999579
TAP2	2410.62	0.48984	0.401656	1.21955	0.222635	0.999579
ZNF614	657.385	0.489799	0.430628	1.13741	0.255368	0.999579
SNHG13	3415.42	0.489722	0.398124	1.23007	0.21867	0.999579
COMMD7	1648.53	0.489689	0.407033	1.20307	0.22895	0.999579
ADAM21	9.30493	0.489658	0.529049	0.925543	0.354684	0.999579
LOC100128770	9.30493	0.489658	0.529049	0.925543	0.354684	0.999579
TFEB	348.45	0.489593	0.459971	1.0644	0.287148	0.999579
C12orf52	1060.87	0.48952	0.416075	1.17652	0.239389	0.999579
FEZ2	1113.01	0.489481	0.414909	1.17973	0.238107	0.999579
DHX34	1230.94	0.489287	0.4126	1.18586	0.235676	0.999579
KCNJ11	62.9015	0.48886	0.587748	0.831752	0.405549	0.999579
ANKRD2	32.6906	0.48881	0.61444	0.795538	0.426301	0.999579
SCAND2	167.185	0.488739	0.5104	0.95756	0.338284	0.999579
NDNL2	899.629	0.488098	0.420324	1.16124	0.245543	0.999579
LSM10	987.352	0.487954	0.417765	1.16801	0.242802	0.999579
NARS2	942.036	0.487844	0.419015	1.16426	0.244318	0.999579
INPP1	408.423	0.487555	0.451202	1.08057	0.279889	0.999579
P2RY2	24.4104	0.487419	0.61181	0.796684	0.425634	0.999579
SNAP25	304.14	0.487142	0.467843	1.04125	0.297759	0.999579
STAMBP	1875.32	0.486995	0.404729	1.20326	0.228875	0.999579
EXOSC1	663.312	0.486965	0.430056	1.13233	0.257496	0.999579
CDV3	8571.37	0.486952	0.392634	1.24022	0.214894	0.999579
MALT1	1101.93	0.486763	0.414896	1.17322	0.240709	0.999579
RAB32	690.613	0.486618	0.428584	1.13541	0.256203	0.999579
CCDC94	412.339	0.486606	0.45064	1.07981	0.280226	0.999579
ZNF593	419.164	0.486474	0.449792	1.08155	0.279451	0.999579
SNX16	615.086	0.486179	0.432812	1.1233	0.261309	0.999579
HPX	16.1302	0.48614	0.589738	0.824333	0.40975	0.999579
EID3	16.1302	0.48614	0.589738	0.824333	0.40975	0.999579
CSNK2B	4483.74	0.486041	0.395709	1.22828	0.219342	0.999579
ANKRD64	118.959	0.485754	0.538024	0.902847	0.366607	0.999579
BCL2	451.836	0.4855	0.446	1.08856	0.276346	0.999579
CCAR1	4301.57	0.485432	0.395926	1.22607	0.220174	0.999579
HCG18	755.956	0.485406	0.425405	1.14105	0.253851	0.999579
TADA2A	436.73	0.485335	0.44765	1.08419	0.278282	0.999579
SUGT1P1	103.853	0.485256	0.549217	0.883541	0.376944	0.999579
FGF2	370.938	0.485118	0.456149	1.06351	0.287551	0.999579
RMND1	710.64	0.485103	0.427457	1.13486	0.256435	0.999579
LOC100507418	132.609	0.485073	0.528984	0.91699	0.359148	0.999579
TAF9	3252.81	0.484992	0.398078	1.21833	0.223098	0.999579
LOC100286793	38.061	0.484515	0.611806	0.791942	0.428394	0.999579
CEP57L1	303.691	0.48426	0.467768	1.03526	0.300549	0.999579
DDX20	1529.01	0.484079	0.407806	1.18703	0.235215	0.999579
MFSD1	756.513	0.483236	0.42519	1.13652	0.25574	0.999579
LOC100506649	122.874	0.482963	0.535203	0.902393	0.366848	0.999579
PFDN1	1989.21	0.482848	0.403469	1.19674	0.231407	0.999579
RRN3	938.335	0.482812	0.418668	1.15321	0.248824	0.999579
EREG	136.525	0.48254	0.526459	0.916576	0.359365	0.999579
C11orf70	100.943	0.48239	0.551444	0.874776	0.381696	0.999579
CLIC3	29.7808	0.482389	0.61473	0.784717	0.432619	0.999579
EBF1	143.35	0.482355	0.522444	0.923266	0.355868	0.999579
MRPL37	3366.25	0.482321	0.397511	1.21335	0.224995	0.999579
PRMT3	927.145	0.482278	0.418952	1.15115	0.249669	0.999579
SLC25A32	1463.33	0.482209	0.408436	1.18062	0.237753	0.999579
NEB	65.3621	0.482131	0.58497	0.824197	0.409827	0.999579
MRPL40	1655.89	0.481824	0.406205	1.18616	0.235559	0.999579
TMEM185B	1535.49	0.481768	0.407511	1.18222	0.237118	0.999579
RPPH1	14.6753	0.481764	0.581873	0.827954	0.407697	0.999579
CHAC2	388.055	0.481576	0.453543	1.06181	0.288323	0.999579
TSGA10	36.6061	0.481547	0.612699	0.785945	0.4319	0.999579
DOHH	296.416	0.481458	0.469083	1.02638	0.304712	0.999579
DTX3L	1175.32	0.480901	0.412848	1.16484	0.244085	0.999579
DEDD	1232.38	0.480316	0.411738	1.16656	0.243389	0.999579
SYNGAP1	1941.65	0.480297	0.40357	1.19012	0.233999	0.999579
SLC39A4	57.082	0.480281	0.593721	0.808933	0.418554	0.999579
TWISTNB	1183.15	0.480259	0.412639	1.16387	0.244475	0.999579
EGFLAM	569.428	0.47985	0.435342	1.10224	0.270359	0.999579
SBK2	21.5006	0.479846	0.607451	0.789933	0.429567	0.999579
TMEM9B	499.72	0.479785	0.440855	1.08831	0.27646	0.999579
LOC100505531	28.3259	0.478913	0.614475	0.779386	0.435753	0.999579
ERC2	159.461	0.47888	0.513628	0.932348	0.351157	0.999579
MRPL9	1596.13	0.478844	0.40655	1.17782	0.238867	0.999579
ZNF121	509.006	0.478695	0.439944	1.08808	0.276559	0.999579
IRF2BP2	1653.19	0.478476	0.405914	1.17876	0.238493	0.999579
PVR	2544.4	0.478123	0.399881	1.19566	0.231828	0.999579
TAF3	533.397	0.477992	0.437837	1.09171	0.27496	0.999579
NOM1	335.464	0.477955	0.461323	1.03605	0.300177	0.999579
UCN2	55.6271	0.477933	0.595218	0.802955	0.422001	0.999579
BATF3	151.181	0.477838	0.517876	0.922689	0.356169	0.999579
LRRC37A2	82.9282	0.477824	0.567164	0.84248	0.399519	0.999579
NDUFAF2	777.653	0.477708	0.423812	1.12717	0.259671	0.999579
SLC3A2	6466.25	0.477107	0.392776	1.21471	0.224478	0.999579
C3orf26	2942.83	0.477016	0.398233	1.19783	0.230983	0.999579
EIF6	4738.44	0.476986	0.394446	1.20925	0.226565	0.999579
DFFA	2128.16	0.47695	0.401969	1.18654	0.235411	0.999579
C18orf21	291.603	0.476765	0.469727	1.01498	0.310114	0.999579
IFT74	730.882	0.4767	0.42577	1.11962	0.262877	0.999579
NMI	264.301	0.476658	0.476064	1.00125	0.316707	0.999579
GNGT2	108.775	0.476406	0.545	0.87414	0.382042	0.999579
TCTA	666.544	0.476042	0.428945	1.1098	0.267087	0.999579
SSR4P1	20.0457	0.475697	0.604201	0.787317	0.431097	0.999579
PRLR	309.169	0.475694	0.466028	1.02074	0.307377	0.999579
PRKCQ	341.84	0.475368	0.46007	1.03325	0.301486	0.999579
FAM18B1	629.508	0.47536	0.431012	1.10289	0.270074	0.999579
AMMECR1L	2141.47	0.47531	0.401728	1.18317	0.236744	0.999579
ZSWIM6	996.17	0.475173	0.416372	1.14122	0.253777	0.999579
ADAM17	1032.76	0.474735	0.4154	1.14284	0.253106	0.999579
HOXB9	1951.37	0.474683	0.402959	1.17799	0.2388	0.999579
EDEM3	606.123	0.474668	0.432413	1.09772	0.272328	0.999579
LOC645166	858.209	0.474533	0.420484	1.12854	0.259092	0.999579
C1orf55	745.089	0.474524	0.424936	1.11669	0.264125	0.999579
ZNF561	544.695	0.474351	0.436654	1.08633	0.277333	0.999579
TMEM53	133.166	0.474197	0.528109	0.897916	0.36923	0.999579
ERAL1	1912.43	0.473843	0.403174	1.17528	0.239882	0.999579
CA2	436.945	0.473843	0.446859	1.06039	0.288969	0.999579
PPP1R10	2387.85	0.473784	0.400202	1.18386	0.236467	0.999579
TTC9C	641.255	0.47371	0.430176	1.1012	0.270809	0.999579
USP54	2026.55	0.473519	0.402309	1.177	0.239194	0.999579
EPB41L5	1333.18	0.473499	0.409445	1.15644	0.247501	0.999579
ZNF571	59.5426	0.473322	0.59093	0.800979	0.423144	0.999579
FAM196B	178.033	0.473188	0.504595	0.937759	0.348368	0.999579
NOL12	1116.22	0.472826	0.41331	1.144	0.252625	0.999579
TRAF2	1109.4	0.472796	0.413454	1.14353	0.252821	0.999579
ANO2	301.894	0.472758	0.467274	1.01174	0.311664	0.999579
CWC22	944.585	0.472701	0.417579	1.132	0.257633	0.999579
TATDN3	222.9	0.472552	0.48767	0.968998	0.332546	0.999579
TRIP4	516.945	0.472419	0.438771	1.07669	0.281621	0.999579
SMYD5	2368.48	0.47234	0.400161	1.18038	0.237851	0.999579
EIF1B	712.974	0.472336	0.426243	1.10814	0.267802	0.999579
AGFG2	372.608	0.472267	0.454952	1.03806	0.299243	0.999579
TMEM14B	1430.29	0.472115	0.407923	1.15736	0.247125	0.999579
BBX	2930.28	0.471997	0.397785	1.18656	0.2354	0.999579
FAM161B	345.307	0.471823	0.45923	1.02742	0.304222	0.999579
C5orf32	507.21	0.471606	0.439554	1.07292	0.283308	0.999579
BMPER	25.4162	0.471354	0.612913	0.769039	0.44187	0.999579
MRPL42	1297.7	0.47125	0.409796	1.14996	0.250158	0.999579
KLF16	1127.52	0.471082	0.412913	1.14088	0.253921	0.999579
SRPRB	1017.31	0.471081	0.415458	1.13389	0.256843	0.999579
CD53	6.39516	0.47102	0.471055	0.999924	0.317347	0.999579
C11orf44	6.39516	0.47102	0.471055	0.999924	0.317347	0.999579
TRPC4	6.39516	0.47102	0.471055	0.999924	0.317347	0.999579
LOH12CR1	245.837	0.470967	0.480592	0.979974	0.327099	0.999579
NEXN	762.763	0.470779	0.423838	1.11075	0.266675	0.999579
TMEM22	83.934	0.470768	0.565967	0.831795	0.405525	0.999579
AFMID	438.957	0.470614	0.44637	1.05432	0.291739	0.999579
AARSD1	1012.95	0.470509	0.415518	1.13234	0.25749	0.999579
DDX49	1023.69	0.470227	0.41522	1.13248	0.257434	0.999579
SLMO2	1165.11	0.470193	0.412066	1.14106	0.253845	0.999579
ORMDL1	1073.92	0.470065	0.413998	1.13543	0.256196	0.999579
KIAA1430	1048.08	0.470051	0.414605	1.13373	0.256906	0.999579
DNAAF2	784.244	0.470039	0.422874	1.11153	0.266339	0.999579
FOXA2	96.1297	0.469915	0.554967	0.846743	0.397138	0.999579
DCP1A	1720.64	0.469311	0.404385	1.16055	0.245823	0.999579
EFEMP2	907.656	0.469269	0.41839	1.12161	0.26203	0.999579
ETS2	491.655	0.469218	0.440783	1.06451	0.287097	0.999579
SLFN12L	37.6119	0.468926	0.611976	0.76625	0.443528	0.999579
LSM3	1489.03	0.468617	0.406838	1.15185	0.249381	0.999579
MGLL	1387.1	0.468612	0.408196	1.14801	0.250966	0.999579
EPB41L4A-AS1	317.556	0.468587	0.463884	1.01014	0.31243	0.999579
PPTC7	628.717	0.468482	0.430395	1.08849	0.276377	0.999579
CSNK1G1	1906.03	0.468386	0.402705	1.1631	0.24479	0.999579
CCBE1	596.046	0.46828	0.432466	1.08282	0.27889	0.999579
HOXA2	30.7866	0.468093	0.614729	0.761463	0.446381	0.999579
OGFOD1	1032.07	0.467976	0.414809	1.12817	0.259248	0.999579
CYCS	6017.59	0.467771	0.392189	1.19272	0.23298	0.999579
ZNF267	359.514	0.467628	0.456643	1.02406	0.305809	0.999579
ZGLP1	68.8285	0.467563	0.580927	0.804856	0.420903	0.999579
ZNF619	195.15	0.467534	0.497205	0.940323	0.347052	0.999579
S100A6	1619.82	0.4673	0.405209	1.15323	0.248814	0.999579
NAA25	1637.39	0.467187	0.405013	1.15351	0.248701	0.999579
CTRL	81.0242	0.466943	0.568617	0.821191	0.411538	0.999579
LAMTOR3	621.443	0.466915	0.430719	1.08404	0.278348	0.999579
RPA4	17.136	0.46656	0.594775	0.78443	0.432788	0.999579
LTV1	1521.36	0.466382	0.406235	1.14806	0.250944	0.999579
CCDC141	10.3107	0.466366	0.544113	0.857112	0.391383	0.999579
MARK3	856.071	0.466199	0.419828	1.11045	0.266804	0.999579
APOPT1	311.737	0.466182	0.464828	1.00291	0.315903	0.999579
METTL2A	837.05	0.466158	0.420502	1.10858	0.267613	0.999579
ZBTB8OS	542.449	0.466023	0.436182	1.06841	0.285334	0.999579
DUSP12	847.791	0.465872	0.420091	1.10898	0.267439	0.999579
SLC10A3	790.728	0.465719	0.422238	1.10298	0.270037	0.999579
RAD18	1195.09	0.465607	0.411071	1.13267	0.257353	0.999579
ABCA4	36.157	0.465545	0.61285	0.759639	0.44747	0.999579
IL15	36.157	0.465545	0.61285	0.759639	0.44747	0.999579
RENBP	36.157	0.465545	0.61285	0.759639	0.44747	0.999579
ABCE1	3971.47	0.465503	0.394521	1.17992	0.238033	0.999579
HSF1	4691.92	0.465445	0.393366	1.18324	0.236715	0.999579
MSL3P1	589.777	0.465418	0.432664	1.07571	0.282059	0.999579
MITF	991.23	0.464985	0.415593	1.11885	0.263206	0.999579
DNTTIP2	2522.86	0.464941	0.398704	1.16613	0.243561	0.999579
NOP10	2137.52	0.464889	0.400756	1.16003	0.246037	0.999579
COMMD10	519.064	0.464809	0.438004	1.0612	0.2886	0.999579
MRPS12	871.733	0.464726	0.419161	1.10871	0.267557	0.999579
WWC3	91.7651	0.46468	0.558572	0.831906	0.405462	0.999579
METTL23	190.786	0.464677	0.498765	0.931654	0.351515	0.999579
ZBTB17	988.32	0.464577	0.415635	1.11775	0.263673	0.999579
CENPL	954.193	0.464111	0.416541	1.1142	0.265192	0.999579
PATZ1	1259.09	0.463733	0.40975	1.13175	0.257741	0.999579
THAP10	97.1355	0.463704	0.553869	0.837208	0.402476	0.999579
DLG4	1080.07	0.463644	0.413281	1.12186	0.261921	0.999579
FAM46B	415.679	0.463403	0.448496	1.03324	0.301492	0.999579
C6orf132	182.505	0.463219	0.502105	0.922555	0.356239	0.999579
SH2D5	1425.46	0.463158	0.40716	1.13753	0.255315	0.999579
RCAN1	1425.46	0.463158	0.40716	1.13753	0.255315	0.999579
COMMD3	457.636	0.463093	0.443739	1.04362	0.296663	0.999579
FN3K	22.5064	0.462862	0.60948	0.759438	0.447591	0.999579
ASB7	658.138	0.462822	0.42822	1.0808	0.279784	0.999579
C10orf32	224.463	0.462701	0.486565	0.950955	0.341627	0.999579
ANKRD49	370.811	0.462696	0.454518	1.01799	0.308681	0.999579
HEATR1	4013.41	0.462611	0.394161	1.17366	0.240531	0.999579
BYSL	1979.19	0.462455	0.401594	1.15155	0.249507	0.999579
YOD1	2366.54	0.462288	0.399207	1.15801	0.246858	0.999579
HMGA1	40245.4	0.462224	0.387332	1.19335	0.232731	0.999579
C11orf57	1458.69	0.462222	0.406633	1.13671	0.255661	0.999579
ZNF259	1373.32	0.462204	0.407806	1.13339	0.257049	0.999579
CSGALNACT2	1525.04	0.462167	0.4058	1.1389	0.254744	0.999579
UBAP1	2681.73	0.461886	0.397729	1.16131	0.245516	0.999579
RNF14	634.752	0.461709	0.429492	1.07501	0.28237	0.999579
SH3RF2	1397.26	0.461544	0.407402	1.1329	0.257258	0.999579
SRGAP1	434.25	0.461533	0.446137	1.03451	0.300898	0.999579
ABI3BP	15.6811	0.461513	0.588159	0.784673	0.432645	0.999579
KPNA5	282.532	0.461307	0.470764	0.979912	0.32713	0.999579
KRIT1	1026.02	0.461298	0.414365	1.11326	0.265595	0.999579
LSR	614.276	0.461183	0.430716	1.07074	0.284289	0.999579
EYA1	76.6596	0.460783	0.572709	0.804567	0.421069	0.999579
GFM1	901.153	0.460677	0.417843	1.10251	0.270239	0.999579
LIMA1	4204.5	0.460594	0.393628	1.17013	0.24195	0.999579
SLC2A13	148.379	0.460299	0.518443	0.887847	0.374623	0.999579
ZNF282	274.251	0.460262	0.472528	0.974041	0.330036	0.999579
FAM164C	27.8768	0.460232	0.614386	0.749092	0.453801	0.999579
TMEM40	27.8768	0.460232	0.614386	0.749092	0.453801	0.999579
PYGO1	220.098	0.460102	0.487828	0.943164	0.345597	0.999579
XKR8	8.85581	0.460019	0.52423	0.877514	0.380208	0.999579
LOC100288092	123.988	0.45991	0.533327	0.862341	0.3885	0.999579
ICA1L	153.749	0.459731	0.515572	0.89169	0.372559	0.999579
RNF138	1060.25	0.459397	0.413363	1.11137	0.266411	0.999579
LNX2	391.844	0.459368	0.451336	1.0178	0.308775	0.999579
EIF3G	3109.9	0.459223	0.395972	1.15974	0.246156	0.999579
CBLL1	1129.06	0.459037	0.411796	1.11472	0.26497	0.999579
CLDN15	330.865	0.458858	0.460725	0.995948	0.319275	0.999579
WIZ	1523.8	0.458635	0.40549	1.13106	0.258028	0.999579
MRPL24	1610.17	0.45839	0.404485	1.13327	0.257101	0.999579
DHX33	2201.05	0.458258	0.399741	1.14639	0.251635	0.999579
C19orf48	3172	0.458235	0.395692	1.15806	0.24684	0.999579
EFCAB4B	548.484	0.458215	0.435192	1.0529	0.292385	0.999579
C6orf195	21.0515	0.458213	0.606828	0.755095	0.450192	0.999579
HOXD8	252.321	0.458108	0.478063	0.958258	0.337933	0.999579
FOXO3B	476.765	0.458052	0.441338	1.03787	0.29933	0.999579
DIABLO	1600.44	0.458042	0.404558	1.1322	0.257549	0.999579
PLEKHG4	1037.87	0.457945	0.413774	1.10675	0.268402	0.999579
SNX24	657.796	0.457566	0.427821	1.06953	0.284833	0.999579
MED26	380.654	0.457487	0.452691	1.0106	0.31221	0.999579
GNL3	3016.47	0.457291	0.396079	1.15454	0.248278	0.999579
GPS2	1074.01	0.457234	0.412849	1.10751	0.268075	0.999579
SAR1B	726.606	0.457189	0.424233	1.07768	0.281175	0.999579
CYB5D1	1255.04	0.457079	0.409217	1.11696	0.264012	0.999579
IRF1	379.199	0.456946	0.452857	1.00903	0.31296	0.999579
XRCC2	467.03	0.456881	0.442239	1.03311	0.301553	0.999579
ZBTB43	700.759	0.456704	0.425458	1.07344	0.283074	0.999579
YIPF6	1233.11	0.456565	0.409557	1.11478	0.264945	0.999579
NGRN	3132.71	0.456384	0.395631	1.15356	0.24868	0.999579
ARMC6	862.77	0.456329	0.418732	1.08979	0.275807	0.999579
COPZ1	4196.07	0.455712	0.393168	1.15908	0.246425	0.999579
GPR89A	79.1203	0.455647	0.570105	0.799235	0.424154	0.999579
PRPF4	1533.75	0.455623	0.405095	1.12473	0.260703	0.999579
PARP12	561.236	0.455433	0.433997	1.04939	0.293998	0.999579
NME7	1622.58	0.455229	0.40406	1.12664	0.259896	0.999579
TSC1	1923.67	0.455169	0.401327	1.13416	0.256728	0.999579
RPL10L	403.141	0.45504	0.449448	1.01244	0.311327	0.999579
MPP6	1017.51	0.455027	0.414028	1.09902	0.271757	0.999579
ELP3	1197.08	0.455011	0.41008	1.10957	0.267185	0.999579
ZNF274	507.083	0.454914	0.438325	1.03784	0.299342	0.999579
ICT1	709.596	0.454907	0.424873	1.07069	0.284309	0.999579
SIX1	408.512	0.454889	0.448747	1.01369	0.310732	0.999579
TBCE	759.385	0.454458	0.422521	1.07559	0.282113	0.999579
ZNF668	176.237	0.454243	0.504344	0.90066	0.367769	0.999579
LRPPRC	7170.65	0.454215	0.390046	1.16452	0.244215	0.999579
ZKSCAN5	925.311	0.454189	0.416519	1.09044	0.275519	0.999579
DRG1	2648.91	0.454174	0.397129	1.14364	0.252771	0.999579
CCDC84	521.739	0.454153	0.437002	1.03925	0.29869	0.999579
FOXN2	1184.44	0.454149	0.410244	1.10702	0.268284	0.999579
CCDC115	532.48	0.453935	0.436098	1.0409	0.297921	0.999579
PPARG	779.412	0.453875	0.421617	1.07651	0.2817	0.999579
SNORA3	19.5966	0.453261	0.603386	0.751195	0.452535	0.999579
C18orf55	1314.78	0.453237	0.407882	1.1112	0.266483	0.999579
LOC654342	993.671	0.453197	0.414491	1.09338	0.274226	0.999579
HIVEP2	1753.04	0.452984	0.402562	1.12525	0.260481	0.999579
RAB24	505.179	0.452714	0.438278	1.03294	0.301633	0.999579
SLC35C2	2062.96	0.452638	0.400088	1.13135	0.25791	0.999579
DDX21	10572.2	0.452624	0.388521	1.16499	0.244022	0.999579
HSPB8	2077.61	0.452456	0.399973	1.13122	0.257963	0.999579
DPH5	959.545	0.45234	0.41535	1.08906	0.276128	0.999579
SKAP2	7.40093	0.452179	0.498312	0.907421	0.364184	0.999579
KPNA7	7.40093	0.452179	0.498312	0.907421	0.364184	0.999579
LOC100505483	7.40093	0.452179	0.498312	0.907421	0.364184	0.999579
ZNF157	42.5331	0.452116	0.607945	0.743679	0.457071	0.999579
DR1	2678.44	0.451932	0.396795	1.13895	0.254722	0.999579
RNLS	207.004	0.451707	0.491849	0.918386	0.358417	0.999579
C2orf76	120.629	0.450296	0.5352	0.841361	0.400146	0.999579
SH3BGR	12.7713	0.450276	0.569502	0.790649	0.429149	0.999579
C4orf36	12.7713	0.450276	0.569502	0.790649	0.429149	0.999579
DDX47	3872.46	0.450159	0.393228	1.14478	0.252301	0.999579
ZMYM6	569.175	0.45003	0.432964	1.03942	0.298611	0.999579
LOC493754	305.127	0.449845	0.465125	0.96715	0.333469	0.999579
SLCO4A1	590.657	0.449781	0.431439	1.04251	0.297174	0.999579
FCHSD1	383.222	0.449757	0.451741	0.995608	0.31944	0.999579
PRKAG2	282.19	0.44958	0.470057	0.956437	0.338851	0.999579
ZNF414	103.063	0.449413	0.548387	0.819518	0.412491	0.999579
RIC3	69.3852	0.449228	0.579822	0.77477	0.438476	0.999579
MED8	1441.43	0.449088	0.405663	1.10705	0.268274	0.999579
ZCCHC3	893.303	0.448875	0.417	1.07644	0.281732	0.999579
ASB6	1003.62	0.448713	0.413744	1.08452	0.278135	0.999579
CSRNP2	719.546	0.44863	0.423885	1.05838	0.289884	0.999579
EXOSC3	1147.62	0.448588	0.410483	1.09283	0.274469	0.999579
CCDC50	2946.83	0.448147	0.39544	1.13329	0.257093	0.999579
ATP5E	46.4487	0.448055	0.604197	0.741571	0.458347	0.999579
ZFYVE9	905.05	0.448028	0.416551	1.07556	0.282122	0.999579
ZNF525	185.074	0.448015	0.500176	0.895715	0.370405	0.999579
ADHFE1	18.1417	0.447976	0.59899	0.747886	0.454529	0.999579
RBM34	886.029	0.447606	0.417136	1.07305	0.283251	0.999579
CHIC1	576.557	0.44758	0.432172	1.03565	0.300365	0.999579
CREB3	1251.67	0.447004	0.408375	1.09459	0.273695	0.999579
GRINA	5846.08	0.446758	0.39028	1.14471	0.252328	0.999579
ZNF655	2277.76	0.446754	0.398222	1.12187	0.261916	0.999579
PARP4	1672.46	0.446704	0.402763	1.1091	0.267388	0.999579
LOC100506051	23.5122	0.44664	0.611101	0.730877	0.464854	0.999579
RAE1	3065.64	0.446556	0.394902	1.1308	0.258138	0.999579
UHRF1BP1L	885.58	0.446555	0.417065	1.07071	0.2843	0.999579
PI4KAP2	342.27	0.446536	0.457974	0.975025	0.329548	0.999579
ETS1	3199.9	0.446406	0.394483	1.13162	0.257793	0.999579
EML2	226.582	0.446235	0.484895	0.92027	0.357432	0.999579
MAP1S	984.708	0.445735	0.414007	1.07664	0.281643	0.999579
CYB5RL	280.286	0.445676	0.470246	0.947751	0.343256	0.999579
BCL10	492.642	0.445511	0.438926	1.015	0.310105	0.999579
CCDC158	5.3894	0.445468	0.42218	1.05516	0.291352	0.999579
RNF214	704.998	0.445423	0.424431	1.04946	0.293967	0.999579
PPCDC	219.757	0.445337	0.487062	0.914334	0.360541	0.999579
MRPL55	333.99	0.445276	0.459328	0.969407	0.332342	0.999579
CIAO1	3159.06	0.445175	0.394486	1.12849	0.259111	0.999579
UBE2J2	817.776	0.445132	0.419373	1.06142	0.288497	0.999579
NFX1	1646.72	0.44476	0.40285	1.10403	0.269579	0.999579
MTPAP	1000.37	0.444759	0.413503	1.07559	0.282112	0.999579
SLC9A8	1232.75	0.444593	0.408496	1.08837	0.276434	0.999579
ADSL	5244.68	0.44452	0.390658	1.13788	0.255173	0.999579
CDC14B	731.4	0.44407	0.423045	1.0497	0.293856	0.999579
ACRBP	11.3165	0.443978	0.556481	0.797831	0.424969	0.999579
LINC00311	11.3165	0.443978	0.556481	0.797831	0.424969	0.999579
MILR1	11.3165	0.443978	0.556481	0.797831	0.424969	0.999579
SLC10A5	11.3165	0.443978	0.556481	0.797831	0.424969	0.999579
PTPRD	11.3165	0.443978	0.556481	0.797831	0.424969	0.999579
RAB18	2010.01	0.44385	0.399641	1.11062	0.266731	0.999579
ZNF577	379.414	0.443837	0.451954	0.982039	0.326081	0.999579
JTB	1245.5	0.44345	0.408161	1.08646	0.277275	0.999579
CCDC75	367.218	0.443248	0.453724	0.97691	0.328614	0.999579
MOCS3	367.218	0.443248	0.453724	0.97691	0.328614	0.999579
MUS81	714.84	0.442803	0.423722	1.04503	0.296008	0.999579
EGR1	1265.08	0.442516	0.407738	1.08529	0.277791	0.999579
FAM126B	648.94	0.442439	0.427176	1.03573	0.300328	0.999579
LOC439994	16.6869	0.442326	0.593433	0.745367	0.45605	0.999579
LY6G6C	16.6869	0.442326	0.593433	0.745367	0.45605	0.999579
ITCH	2745.41	0.442318	0.395625	1.11802	0.263558	0.999579
EXOSC4	843.281	0.441757	0.418146	1.05647	0.290755	0.999579
NLE1	1013.68	0.441737	0.412903	1.06983	0.284695	0.999579
CYP11A1	22.0573	0.44154	0.608971	0.725059	0.468416	0.999579
FAM204A	868.678	0.441526	0.417228	1.05824	0.289948	0.999579
MRPL2	1534.16	0.441517	0.403811	1.09337	0.27423	0.999579
HDAC10	384.335	0.441478	0.451085	0.978703	0.327727	0.999579
SAMD10	197.826	0.441223	0.494671	0.891953	0.372418	0.999579
ZNF433	54.2797	0.441215	0.5959	0.740417	0.459047	0.999579
BATF2	27.4277	0.441201	0.61428	0.718241	0.472609	0.999579
CTNS	319.89	0.441179	0.461641	0.955675	0.339236	0.999579
SNCB	48.9093	0.441144	0.601595	0.733291	0.463381	0.999579
PLB1	43.5389	0.441086	0.606895	0.726792	0.467354	0.999579
AP3M1	3584.87	0.441075	0.392982	1.12238	0.261701	0.999579
RPL24	9526.08	0.44079	0.387687	1.13698	0.255548	0.999579
RPS15	7414.85	0.440756	0.3886	1.13422	0.256704	0.999579
XAGE5	250.075	0.440703	0.477594	0.922757	0.356134	0.999579
LTBR	1022.52	0.440604	0.412582	1.06792	0.285557	0.999579
KIAA0889	2033.72	0.440589	0.399175	1.10375	0.269702	0.999579
SHQ1	815.98	0.440539	0.419167	1.05099	0.293264	0.999579
SNCA	133.381	0.440509	0.526317	0.836965	0.402612	0.999579
POLE3	3194.39	0.440106	0.393906	1.11729	0.263872	0.999579
LOC645638	90.4177	0.439558	0.558874	0.786505	0.431571	0.999579
KCNJ14	90.4177	0.439558	0.558874	0.786505	0.431571	0.999579
PTRH2	1042.09	0.439526	0.412	1.06681	0.286058	0.999579
PVRL4	5.94605	0.439515	0.462837	0.94961	0.34231	0.999579
LOC100128253	5.94605	0.439515	0.462837	0.94961	0.34231	0.999579
STX11	85.0473	0.439391	0.563846	0.779274	0.435818	0.999579
ST7	430.765	0.439003	0.444917	0.986709	0.323785	0.999579
MTHFSD	367.775	0.438961	0.453343	0.968276	0.332907	0.999579
KIAA0240	1100.72	0.438858	0.410567	1.06891	0.285112	0.999579
SLC39A8	466.903	0.438847	0.440855	0.995444	0.31952	0.999579
FAM122A	346.293	0.438722	0.456761	0.960507	0.3368	0.999579
MRPS2	2571.53	0.43841	0.395985	1.10714	0.268235	0.999579
ZNF75A	611.455	0.438279	0.429093	1.02141	0.30706	0.999579
LRRIQ3	52.8249	0.43802	0.597405	0.733204	0.463434	0.999579
CMTM3	1376.17	0.437971	0.405494	1.08009	0.280101	0.999579
MDN1	3528.68	0.437953	0.392821	1.11489	0.264897	0.999579
FAM103A1	510.872	0.437843	0.436616	1.00281	0.315952	0.999579
DCTPP1	786.774	0.437803	0.420084	1.04218	0.297328	0.999579
PDRG1	1243.37	0.437628	0.407617	1.07363	0.282991	0.999579
CPSF7	4177.26	0.437417	0.391452	1.11742	0.263814	0.999579
FLJ39739	9.86158	0.437101	0.540025	0.809409	0.41828	0.999579
ATP6V0D2	9.86158	0.437101	0.540025	0.809409	0.41828	0.999579
LOC729264	36.7136	0.437008	0.612319	0.713694	0.475417	0.999579
UPP1	1569.61	0.436902	0.402976	1.08419	0.278281	0.999579
ZNF18	192.006	0.436755	0.496644	0.879412	0.379178	0.999579
HAUS2	760.928	0.436722	0.421081	1.03714	0.299669	0.999579
MRPS27	2767.54	0.436675	0.395014	1.10547	0.268958	0.999579
E2F5	114.36	0.436664	0.539116	0.809963	0.417961	0.999579
KIAA1826	842.49	0.436477	0.417825	1.04464	0.296189	0.999579
ACVR1C	25.9728	0.436312	0.613537	0.711142	0.476997	0.999579
LOC100507633	15.232	0.436271	0.586454	0.743913	0.456929	0.999579
UTP18	1444.64	0.436251	0.404384	1.0788	0.280676	0.999579
PRKRIP1	20.6024	0.436111	0.606152	0.719474	0.471849	0.999579
LOC100507448	20.6024	0.436111	0.606152	0.719474	0.471849	0.999579
LOC100506661	134.387	0.435955	0.525477	0.829637	0.406744	0.999579
LRIG1	628.123	0.435817	0.427882	1.01855	0.308419	0.999579
NAA30	1239.56	0.435717	0.407525	1.06918	0.284989	0.999579
MALAT1	7271.35	0.435672	0.388194	1.12231	0.261733	0.999579
ZNF586	154.414	0.43541	0.513927	0.847222	0.396872	0.999579
TMEM205	775.135	0.435337	0.420354	1.03564	0.300369	0.999579
CD83	395.184	0.435224	0.449143	0.96901	0.33254	0.999579
ZNF799	56.7404	0.435213	0.593106	0.733785	0.46308	0.999579
PER3	2362.85	0.435109	0.396686	1.09686	0.272702	0.999579
KIAA1522	4396.98	0.434883	0.390853	1.11265	0.265858	0.999579
LPHN2	2030.79	0.434771	0.398665	1.09057	0.275463	0.999579
TTC26	256.002	0.434746	0.475617	0.914068	0.360681	0.999579
GTF3C4	2248.62	0.43461	0.397267	1.094	0.273956	0.999579
OTUD4	1926.29	0.434577	0.399417	1.08803	0.276583	0.999579
MYO1B	4492.3	0.434418	0.390663	1.112	0.266137	0.999579
GVINP1	76.7671	0.434299	0.571779	0.759557	0.44752	0.999579
ARHGEF6	76.7671	0.434299	0.571779	0.759557	0.44752	0.999579
IRF2	403.015	0.434244	0.448028	0.969234	0.332428	0.999579
THG1L	397.644	0.434132	0.448734	0.967459	0.333315	0.999579
TRAPPC2L	743.919	0.434112	0.421569	1.02975	0.303126	0.999579
XPNPEP3	1110.22	0.434037	0.409957	1.05874	0.289719	0.999579
LOC100290566	361.506	0.433914	0.453966	0.95583	0.339158	0.999579
NKIRAS1	386.904	0.433897	0.450194	0.963802	0.335145	0.999579
FAM195B	1418.9	0.433807	0.40453	1.07237	0.283553	0.999579
CYP27B1	198.383	0.433692	0.49397	0.877972	0.379959	0.999579
PCBD1	2259.47	0.433498	0.397104	1.09165	0.274987	0.999579
NAGS	40.6292	0.433479	0.609379	0.711346	0.47687	0.999579
RAB23	964.213	0.4334	0.413658	1.04773	0.294765	0.999579
BRD2	8379.29	0.433306	0.38741	1.11847	0.263366	0.999579
SLC25A34	66.0263	0.433277	0.582966	0.743228	0.457344	0.999579
LOC100505549	187.642	0.433212	0.498229	0.869503	0.384572	0.999579
ELAVL4	35.2587	0.43276	0.61315	0.705798	0.480314	0.999579
ZNF252	1146.91	0.432683	0.40906	1.05775	0.290169	0.999579
BLCAP	1232.39	0.432626	0.407396	1.06193	0.288268	0.999579
ANAPC13	716.618	0.432474	0.422767	1.02296	0.306326	0.999579
ANO7	171.531	0.432392	0.505263	0.855775	0.392122	0.999579
ZNF140	327.829	0.432351	0.459573	0.940768	0.346824	0.999579
LOC100506303	80.6827	0.432305	0.567818	0.761344	0.446451	0.999579
MRPS5	3550.02	0.432301	0.392242	1.10213	0.270405	0.999579
PLEKHG3	2045.66	0.432174	0.398326	1.08497	0.277933	0.999579
ADAT2	251.638	0.431997	0.476632	0.906354	0.364749	0.999579
INO80E	1231.94	0.43186	0.407341	1.06019	0.289057	0.999579
ZNF7	1104.96	0.431662	0.409877	1.05315	0.292273	0.999579
ZNF263	999.453	0.431627	0.412535	1.04628	0.295432	0.999579
ADAMTS6	888.578	0.431566	0.415805	1.0379	0.299315	0.999579
CLIP1	3156.97	0.43121	0.393188	1.0967	0.272772	0.999579
GPR126	350.316	0.431074	0.455574	0.946221	0.344036	0.999579
AKIP1	525.187	0.431004	0.434848	0.991161	0.321607	0.999579
ATF1	1215.38	0.430937	0.407569	1.05734	0.290358	0.999579
FLCN	1388.8	0.430729	0.404699	1.06432	0.287184	0.999579
LOC100507199	214.045	0.430272	0.488061	0.881593	0.377997	0.999579
PPP1R9A	427.514	0.429942	0.444656	0.966909	0.333589	0.999579
SDR16C5	13.7771	0.429768	0.577714	0.743912	0.45693	0.999579
PABPC4	5867.28	0.429679	0.388632	1.10562	0.268891	0.999579
MRPL36	595.559	0.42966	0.429449	1.00049	0.317073	0.999579
ZNF77	113.911	0.429633	0.539158	0.796859	0.425533	0.999579
TOR1AIP2	2217.83	0.429487	0.396973	1.0819	0.279296	0.999579
GZMM	8.40669	0.429426	0.518977	0.827446	0.407984	0.999579
SNORA24	8.40669	0.429426	0.518977	0.827446	0.407984	0.999579
IGF2BP2	4254.85	0.429366	0.390565	1.09935	0.271617	0.999579
COX10	1030.33	0.429238	0.411527	1.04304	0.29693	0.999579
ZSCAN22	143.224	0.429123	0.519837	0.825494	0.409091	0.999579
ATF3	547.225	0.428533	0.432869	0.989984	0.322182	0.999579
SLC5A6	3059.62	0.428514	0.393239	1.0897	0.275844	0.999579
NOLC1	6016.63	0.428228	0.388366	1.10264	0.270184	0.999579
SKIV2L2	3468.54	0.428221	0.392061	1.09223	0.274732	0.999579
MAGI2	147.139	0.428035	0.517545	0.82705	0.408209	0.999579
ZSCAN23	83.1433	0.428024	0.565286	0.757181	0.448941	0.999579
SEC23B	1504.25	0.427899	0.402905	1.06203	0.28822	0.999579
NDUFS4	820.325	0.427823	0.41788	1.02379	0.305932	0.999579
SETDB2	141.769	0.427543	0.520614	0.821229	0.411516	0.999579
ZNF573	63.1166	0.427373	0.585968	0.729345	0.46579	0.999579
SNORD2	77.7729	0.42723	0.570553	0.748799	0.453978	0.999579
LOC145783	259.019	0.427192	0.474354	0.900575	0.367814	0.999579
UPF3A	1449.09	0.427169	0.403558	1.05851	0.289824	0.999579
PVT1	1071.94	0.427141	0.410333	1.04096	0.297892	0.999579
ANKRD34A	370.9	0.426838	0.452039	0.944251	0.345041	0.999579
DAP3	3076.95	0.426667	0.393015	1.08563	0.277644	0.999579
COPS5	1186.28	0.426657	0.40786	1.04609	0.295521	0.999579
LIN52	468.124	0.426641	0.439924	0.969805	0.332144	0.999579
ARL13B	887.788	0.426589	0.415359	1.02704	0.304402	0.999579
C12orf73	116.372	0.426427	0.537214	0.793774	0.427327	0.999579
CTNND2	72.4025	0.426349	0.576027	0.740155	0.459206	0.999579
SPRYD7	272.221	0.42628	0.470946	0.905157	0.365382	0.999579
CHST11	534.58	0.426022	0.433784	0.982108	0.326047	0.999579
KARS	7371.03	0.42582	0.387203	1.09973	0.271448	0.999579
USP16	2446.84	0.425635	0.395307	1.07672	0.281606	0.999579
2022-03-04	1032.45	0.425421	0.411135	1.03475	0.300787	0.999579
TRIP6	1860.58	0.4253	0.399043	1.0658	0.286515	0.999579
PRRG1	347.963	0.425188	0.455571	0.933308	0.350661	0.999579
RNF181	899.085	0.424972	0.414863	1.02437	0.305662	0.999579
RPL8	53039.9	0.424859	0.38348	1.10791	0.267902	0.999579
C12orf4	612.783	0.424759	0.42792	0.992613	0.320899	0.999579
MYSM1	1696.01	0.424298	0.40046	1.05953	0.289361	0.999579
SNAPC5	355.794	0.424293	0.454224	0.934105	0.35025	0.999579
EIF3D	9931.27	0.424179	0.385968	1.099	0.271768	0.999579
MYPN	17.6926	0.424132	0.597854	0.709424	0.478062	0.999579
SNORD52	17.6926	0.424132	0.597854	0.709424	0.478062	0.999579
ZFP41	716.384	0.424076	0.422065	1.00477	0.315009	0.999579
RUFY2	754.982	0.42407	0.420327	1.0089	0.313021	0.999579
U2AF1L4	124.203	0.424054	0.531592	0.797706	0.425041	0.999579
PTPRN	4315.9	0.42394	0.38996	1.08714	0.276976	0.999579
SPATA5L1	172.087	0.423821	0.50456	0.839982	0.400919	0.999579
LOC100306951	172.087	0.423821	0.50456	0.839982	0.400919	0.999579
FLJ33630	172.087	0.423821	0.50456	0.839982	0.400919	0.999579
LOC100505738	258.57	0.423762	0.474265	0.893515	0.371582	0.999579
LOC100506870	282.513	0.423711	0.468337	0.904713	0.365618	0.999579
SNORD45A	32.349	0.423596	0.614352	0.6895	0.490508	0.999579
NXF1	1900.3	0.423551	0.398569	1.06268	0.287928	0.999579
NAV2	1337.43	0.423372	0.404949	1.04549	0.295794	0.999579
SUPV3L1	1639.39	0.423371	0.400965	1.05588	0.291022	0.999579
PRPS1	1258.78	0.423106	0.406213	1.04159	0.297604	0.999579
SEMA3C	1675.08	0.42308	0.400568	1.0562	0.290877	0.999579
GANC	152.06	0.42298	0.514581	0.821989	0.411083	0.999579
NKX3-1	152.06	0.42298	0.514581	0.821989	0.411083	0.999579
MTUS1	1487.46	0.422977	0.402704	1.05034	0.29356	0.999579
PARP8	644.108	0.422748	0.42583	0.992762	0.320826	0.999579
TAB2	4910.31	0.422599	0.388983	1.08642	0.277294	0.999579
MAP3K9	906.018	0.422525	0.414459	1.01946	0.307985	0.999579
UPF3B	600.139	0.422472	0.428565	0.985782	0.32424	0.999579
TRIM16	2227.76	0.422452	0.396217	1.06621	0.286327	0.999579
ECE2	413.971	0.422411	0.445791	0.947555	0.343356	0.999579
DPAGT1	1282.27	0.422364	0.405746	1.04096	0.297895	0.999579
RPRD1A	1166.47	0.422172	0.407848	1.03512	0.300613	0.999579
ZNF143	580.112	0.422149	0.430018	0.981699	0.326248	0.999579
RIC8A	3298.9	0.422029	0.391844	1.07703	0.281465	0.999579
TRAPPC5	460.4	0.42192	0.440391	0.958057	0.338034	0.999579
C1orf201	331.403	0.421679	0.458148	0.9204	0.357364	0.999579
RPS26	5354.68	0.421615	0.388376	1.08558	0.277663	0.999579
AHCTF1	2690.61	0.421465	0.393848	1.07012	0.284564	0.999579
CFL2	3268.69	0.4214	0.391873	1.07535	0.282219	0.999579
LYSMD2	93.435	0.421084	0.555517	0.758004	0.448449	0.999579
SCARNA12	60.2068	0.421053	0.589004	0.714856	0.474698	0.999579
LOC100507452	60.2068	0.421053	0.589004	0.714856	0.474698	0.999579
TP53RK	723.316	0.42105	0.421479	0.998982	0.317803	0.999579
NUP37	618.261	0.420779	0.427345	0.984635	0.324803	0.999579
C17orf89	522.492	0.420377	0.43438	0.967763	0.333163	0.999579
LOC100287036	6.95181	0.420321	0.491481	0.855212	0.392434	0.999579
PPP2R5A	841.124	0.419867	0.416503	1.00808	0.313417	0.999579
HUS1	661.781	0.419779	0.424572	0.988711	0.322804	0.999579
ATXN2	1691.96	0.419229	0.400072	1.04788	0.294693	0.999579
MXRA8	2038.45	0.419167	0.397157	1.05542	0.291234	0.999579
TSGA14	321.668	0.418964	0.45983	0.911128	0.362228	0.999579
PER1	1722.28	0.418957	0.39975	1.04805	0.294617	0.999579
TMCO1	1585.45	0.418813	0.401264	1.04373	0.296609	0.999579
JAK2	279.154	0.418737	0.468814	0.893183	0.371759	0.999579
ZFP1	718.503	0.418651	0.421514	0.993208	0.320609	0.999579
CCNK	930.624	0.418029	0.413341	1.01134	0.311853	0.999579
OSTM1	505.932	0.417855	0.435651	0.959151	0.337482	0.999579
TEF	808.452	0.417831	0.417514	1.00076	0.316942	0.999579
ADORA2B	552.361	0.41781	0.431761	0.967688	0.3332	0.999579
GTF2A2	2135.34	0.417799	0.396389	1.05401	0.291877	0.999579
CRK	1096.32	0.417678	0.408918	1.02142	0.307055	0.999579
TFE3	5438.67	0.417525	0.387902	1.07637	0.281763	0.999579
CDHR3	16.2378	0.417505	0.591983	0.705265	0.480645	0.999579
NIPAL3	671.624	0.417354	0.423829	0.984723	0.32476	0.999579
MTO1	680.91	0.417353	0.423326	0.985889	0.324187	0.999579
RPUSD4	476.619	0.417334	0.438398	0.951953	0.341121	0.999579
PHLDA3	560.193	0.417328	0.431125	0.967998	0.333045	0.999579
CYP51A1	1641.28	0.417182	0.400508	1.04163	0.297582	0.999579
COX4NB	824.114	0.417167	0.416853	1.00075	0.316945	0.999579
POGK	2777.63	0.416836	0.3931	1.06038	0.288971	0.999579
TBC1D23	1151.58	0.416835	0.407649	1.02253	0.306529	0.999579
PWP1	1479.05	0.416629	0.402343	1.03551	0.300432	0.999579
PMS2CL	146.241	0.416616	0.517515	0.805032	0.420801	0.999579
PARP6	1802.6	0.416577	0.398898	1.04432	0.296338	0.999579
KCNJ8	127.669	0.416528	0.528935	0.787485	0.430998	0.999579
ZNF521	127.669	0.416528	0.528935	0.787485	0.430998	0.999579
DUSP7	1236.16	0.416317	0.405959	1.02551	0.30512	0.999579
C1orf56	90.5252	0.416298	0.557965	0.7461	0.455607	0.999579
ALDH8A1	25.5237	0.416279	0.613326	0.678725	0.497312	0.999579
DCLRE1A	1221.51	0.416194	0.40622	1.02455	0.305575	0.999579
C3orf52	187.3	0.416098	0.497453	0.836457	0.402898	0.999579
VPS13A	4057.29	0.41602	0.389601	1.06781	0.285606	0.999579
MTMR9LP	34.8096	0.415966	0.613298	0.678244	0.497617	0.999579
SNORA8	34.8096	0.415966	0.613298	0.678244	0.497617	0.999579
CDKL3	44.0956	0.415925	0.60605	0.686288	0.492531	0.999579
C3orf19	449.767	0.415871	0.441112	0.942778	0.345794	0.999579
ZNF398	181.93	0.415388	0.499702	0.831273	0.40582	0.999579
CCL4	10.8673	0.41519	0.553003	0.750791	0.452779	0.999579
SUMO4	10.8673	0.41519	0.553003	0.750791	0.452779	0.999579
LOC100506312	10.8673	0.41519	0.553003	0.750791	0.452779	0.999579
GTF2H3	549.003	0.415149	0.431828	0.961376	0.336363	0.999579
LOC100506079	94.4408	0.415144	0.554407	0.748808	0.453973	0.999579
PIGW	1214.23	0.415066	0.406271	1.02165	0.306947	0.999579
LAT2	1011.4	0.41489	0.410796	1.00997	0.312512	0.999579
ZNF527	185.845	0.414761	0.497993	0.832864	0.404921	0.999579
PLEKHF2	236.19	0.414728	0.479992	0.864031	0.387571	0.999579
GPN1	2507.1	0.414601	0.394065	1.05211	0.292748	0.999579
COPZ2	116.928	0.414484	0.53632	0.77283	0.439623	0.999579
CEPT1	532.891	0.414339	0.433067	0.956755	0.338691	0.999579
GATAD2B	1364.82	0.414312	0.403662	1.02638	0.304711	0.999579
RPLP2	6778.27	0.414055	0.386385	1.07161	0.283894	0.999579
PARD3B	202.962	0.413729	0.49113	0.842403	0.399562	0.999579
METTL11A	936.659	0.413716	0.412754	1.00233	0.316184	0.999579
SYNE1	1168.36	0.413584	0.407046	1.01606	0.3096	0.999579
HPCAL1	890.229	0.413538	0.414205	0.99839	0.31809	0.999579
GHRLOS	20.1533	0.413525	0.605417	0.683041	0.494581	0.999579
SDHAF2	953.776	0.413494	0.412228	1.00307	0.315827	0.999579
FAF2	3338.68	0.413448	0.390988	1.05744	0.290309	0.999579
TAF5	653.159	0.41343	0.42467	0.973532	0.330289	0.999579
MORC3	556.385	0.413024	0.431099	0.958072	0.338027	0.999579
ZRSR2	165.819	0.413017	0.507005	0.81462	0.41529	0.999579
SNORA73A	61.2126	0.412734	0.587713	0.702271	0.48251	0.999579
TRIM44	4681.1	0.412683	0.388305	1.06278	0.287882	0.999579
PUS7L	685.939	0.412435	0.422773	0.975548	0.329288	0.999579
CAMKK1	708.426	0.412395	0.421607	0.978151	0.328	0.999579
LOC100506473	83.7	0.412333	0.564251	0.730761	0.464925	0.999579
DOM3Z	734.829	0.4122	0.420307	0.98071	0.326736	0.999579
LOC388692	182.936	0.41203	0.499092	0.825558	0.409055	0.999579
USE1	304.658	0.411858	0.462748	0.890025	0.373452	0.999579
C11orf48	1785.36	0.411835	0.398617	1.03316	0.301529	0.999579
LOC728819	119.389	0.411607	0.534429	0.770181	0.441193	0.999579
C5orf43	1692.5	0.411545	0.39947	1.03023	0.302903	0.999579
WDR36	1700.33	0.41141	0.39938	1.03012	0.302952	0.999579
ATG14	762.238	0.411142	0.418977	0.9813	0.326445	0.999579
CCDC122	33.3547	0.411022	0.613955	0.669466	0.503198	0.999579
ZNF582	33.3547	0.411022	0.613955	0.669466	0.503198	0.999579
C9orf30	1619.22	0.410872	0.40017	1.02674	0.304541	0.999579
ZNF193	352.094	0.410727	0.453853	0.904977	0.365477	0.999579
MPP3	455.245	0.410672	0.44015	0.933027	0.350806	0.999579
ZNF22	1850.47	0.41062	0.39794	1.03186	0.302136	0.999579
DAXX	2704.54	0.410428	0.39284	1.04477	0.296128	0.999579
PARP11	275.346	0.410424	0.469146	0.874831	0.381666	0.999579
LOC728024	24.0688	0.41041	0.612051	0.670549	0.502508	0.999579
LRRC8C	517.337	0.410408	0.434104	0.945414	0.344447	0.999579
ARHGAP10	449.875	0.410304	0.440711	0.931003	0.351852	0.999579
COPS3	5330.31	0.410238	0.38729	1.05925	0.289485	0.999579
RGL2	964.175	0.410172	0.411646	0.996419	0.319047	0.999579
UTRN	2548.14	0.410091	0.393581	1.04195	0.297436	0.999579
HSD17B14	337.438	0.410074	0.456309	0.898678	0.368824	0.999579
PFDN4	1522	0.409949	0.401169	1.02189	0.306835	0.999579
TRIM52	198.598	0.409902	0.492585	0.832145	0.405327	0.999579
LSG1	2214.74	0.409899	0.395297	1.03694	0.299765	0.999579
SIRT7	529.083	0.409802	0.433056	0.946301	0.343995	0.999579
C8orf59	1449.16	0.409773	0.4021	1.01908	0.308165	0.999579
RPS2	38353	0.409753	0.382189	1.07212	0.283666	0.999579
TMUB2	944.148	0.40974	0.412194	0.994047	0.3202	0.999579
PRCC	1877.43	0.409695	0.397632	1.03034	0.302852	0.999579
GPR158	519.797	0.409673	0.433838	0.944301	0.345016	0.999579
SSBP1	1639.35	0.409552	0.399784	1.02443	0.30563	0.999579
NEU1	1175.4	0.409552	0.406607	1.00724	0.313819	0.999579
RELA	2772.11	0.409473	0.392586	1.04302	0.296941	0.999579
PRPF40B	754.963	0.409304	0.41916	0.976487	0.328823	0.999579
ACHE	95.4465	0.409295	0.553318	0.73971	0.459476	0.999579
C19orf53	1413.02	0.409096	0.402562	1.01623	0.30952	0.999579
GEMIN6	593.636	0.409013	0.4281	0.955416	0.339368	0.999579
TSLP	37.2703	0.408981	0.611747	0.668546	0.503785	0.999579
ZNF667	157.538	0.408974	0.510993	0.800351	0.423507	0.999579
BLOC1S3	281.722	0.408748	0.467529	0.874274	0.381969	0.999579
RNF149	601.467	0.408673	0.427542	0.955865	0.33914	0.999579
CCDC19	86.1606	0.40862	0.561777	0.72737	0.466999	0.999579
TMEM100	86.1606	0.40862	0.561777	0.72737	0.466999	0.999579
ZNF691	321.326	0.408499	0.459226	0.889539	0.373714	0.999579
ERI1	893.354	0.40842	0.413673	0.9873	0.323496	0.999579
LATS1	1362.23	0.408197	0.403231	1.01231	0.311388	0.999579
FILIP1	27.9843	0.407896	0.614544	0.663738	0.506858	0.999579
ZNF562	430.854	0.407873	0.442721	0.921287	0.356901	0.999579
USP43	280.267	0.407793	0.467812	0.871703	0.383371	0.999579
WDR5B	244.578	0.407555	0.477097	0.854238	0.392973	0.999579
DCUN1D3	195.688	0.407265	0.493581	0.825123	0.409302	0.999579
NFRKB	1403.85	0.407199	0.402537	1.01158	0.311738	0.999579
PHLDB3	288.098	0.407142	0.465966	0.873758	0.38225	0.999579
ANO1-AS2	5.49693	0.407054	0.453867	0.896858	0.369795	0.999579
CTAGE11P	5.49693	0.407054	0.453867	0.896858	0.369795	0.999579
C16orf96	5.49693	0.407054	0.453867	0.896858	0.369795	0.999579
EVI2B	5.49693	0.407054	0.453867	0.896858	0.369795	0.999579
POM121L2	5.49693	0.407054	0.453867	0.896858	0.369795	0.999579
PTCD1	5.49693	0.407054	0.453867	0.896858	0.369795	0.999579
OVGP1	54.3873	0.406978	0.595124	0.683853	0.494068	0.999579
ZNF623	538.926	0.406974	0.43204	0.941981	0.346203	0.999579
SNORD1A	9.41246	0.406943	0.535578	0.759821	0.447362	0.999579
SIK3	1274.29	0.406936	0.404564	1.00586	0.314481	0.999579
C11orf93	18.6984	0.406859	0.601548	0.676354	0.498816	0.999579
ZNF502	133.596	0.406805	0.52467	0.775354	0.438131	0.999579
C10orf25	107.193	0.406803	0.543424	0.748594	0.454102	0.999579
ZNF557	120.395	0.406803	0.533517	0.762493	0.445766	0.999579
C1orf212	1094.39	0.40629	0.407998	0.995813	0.319341	0.999579
[truncated: 17,594 more rows]
