# Supplementary material for: Targeting USP2 regulation of VPRBP-mediated degradation of p53 and PD-L1 for cancer therapy
Source: Nat Commun. 2023 Apr 6;14:1941. doi: 10.1038/s41467-023-37617-3 (PMC10079682; doi:10.1038/s41467-023-37617-3)
Supplement: Supplementary file 6 — Source Data [file 41467_2023_37617_MOESM6_ESM.xlsx]

## Sheet: Fig.1
Figur 1b
	A375
					Average	SD	p value
	Ctrl. siRNA	0.964364	0.951447	1.08987	1.00189	0.0764629	2.78253e-07
	VPRBP siRNA	4.6701	4.74689	4.77938	4.73212	0.0561195
	H1299
				Average	SD	p value
	Ctrl. siRNA	1.04983	0.952532	1.00118	0.0688029	0.00420446
	VPRBP siRNA	1.75087	1.74801	1.74944	0.00201979
	U2OS
				Average	SD	p value
	Ctrl. siRNA	0.962519	1.03894	1.00073	0.054038	0.00269582
	VPRBP siRNA	2.2088	2.31552	2.26216	0.075458

## Sheet: Fig.2
Fig.2g
					average	SD	p value
	control	0.939406	1.10501	0.955584	1	0.0913011	0.00042885
	VPRBP	0.479978	0.508476	0.45783	0.482095	0.0253892
	IRF1	6.09843	6.35755	7.81528	6.75708	0.925534
	IRF1+VPRBP	1.32005	1.29296	1.28669	1.2999	0.0177334	0.000518384
Fig.2h
				average	SD	p value
	Ctrl.	0.998277	1.00173	1	0.00243902
	IRF1	4.6295	4.5018	4.56565	0.0903004	0.0034944
	IRF1+VPRBP	2.32808	2.54572	2.4369	0.153892
Fig.2i						ave	sd	p value
	si-ctr	0.986263	0.97944	1.02068	1.01362	1	0.0202028	6.13094e-07
	si-ctr+ifn	3.97861	3.8552	3.61468	3.50256	3.73776	0.217766	2.28405e-08
	si-vprbp	2.19628	2.34883	2.0821	2.22672	2.21348	0.109624
	si-vprbp+ifn	9.63879	9.99294	9.45445	9.80182	9.722	0.229702
	IRF1 KO si-ctr	0.302391	0.250388	0.300467	0.248795	0.27551	0.0299458
	IRF1 KO si-ctr+ifn	0.501114	0.580984	0.5167	0.599054	0.549463	0.0478323
	IRF1 KO si-vprbp	0.550844	0.51348	0.495547	0.461934	0.505451	0.0370443
	IRF1 KO si-vprbp+ifn	0.875721	0.926426	0.873468	0.924042	0.899914	0.0292672
Fig.2k
					average	SD	p value
	Control	7.40499	8.44478	8.32208	8.05728	0.568224
	IRF1	56.3912	60.6373	56.0724	57.7003	2.5485	2.87702e-05
	IRF1+VPRBP	25.5171	24.8707	26.0868	25.4915	0.608468	0.00250522
	IRF1+VPRBP ∆AD	66.9594	50.8505	66.6381	61.4826	9.20913	0.369687
Fig.2l					average	SD	p value
	control	4.90339	4.96175	5.03247	4.96587	0.0646425
	IRF1	39.9635	34.9269	44.7978	39.8961	4.93583
	IRF1+FH-VPRBP	18.9556	18.9576	20.7007	19.538	1.00701	0.00219242
	IRF1+FH-VPRBP ∆E3	13.6609	16.0204	16.5162	15.3992	1.52563	0.00119787

## Sheet: Fig.3
Fig.3j
Log2
	CHX/H	Control siRNA	VPRBP siRNA
	0	0	0
	12	-0.642824	-0.0792561
	16	-1.99079	-0.203562
	24	-2.42483	-0.602911

## Sheet: Fig.4
Fig.4c					Fig.4g											Fig.4h										Fig.4e													Fig.4f
	Tumor Weight (g)				Control/IgG	Control/PD1 mAb	shVPRBP/IgG	shVPRBBP/PD1 mAb					P Value			Control	PD1 mAb	shVPRBP/Control	shVPRBP/PD1 mAb								Day	IgG												Day	Control	PD1 mAb	shVPRBP/Control	shVPRBP/PD1 mAb					P Value
	Control	shVPRBP	p value		0.41	0.82	0.083	1.38		Control/IgG - shVPRBP/PD1 mAb			0.0446			0.65	0.52	1.33	1.56					P Value			0	150.87	151.23	96.08	130.63	145	90.74	140.82	115.71					15	1					Control - shVPRBP/PD1 mAb			<0.0001
	0.74	0.18	<0.0001		0.56	1.06	0.36	1.91		Control/IgG - Control/PD1 mAb			0.1405			0.67	0.75	1.1	1.86		Control/IgG - shVPRBP/PD1 mAb			0.002			3	324.66	356.96	151.61	194.28	284.7	173.38	277.94	167.86					26	1					PD1 mAb - shVPRBP/PD1 mAb			0.0087
	0.58	0.12			0.83	2.09	0.56	2.07		Control/IgG - shVPRBP/IgG			0.4566			0.65	0.5	0.78	2.63		Control/IgG - Control/PD1 mAb			0.7115			7	615.69	710.75	311.31	334.7	675.57	349.39	457.74	250.39					19	1					shVPRBP/Control - shVPRBP/PD1 mAb			<0.0001
	0.56	0.12			1.49	2.48	1.21	3.83								1	0.98	0.59	1.96		Control/IgG - shVPRBP/IgG			0.3067			12	1225.92	1818.63	570.02	1077.26	1882.45	845.74	1336.35	353.93					12	1
	0.52	0.11																									15	2022.5		569.98	1616.52		832.29	1930.32	357.21					29	1
	0.42	0.1																									19			571.87	2418.89		885.24		386.76					15	1
	0.31	0.09																									22			1298.77			997.11		474.49					12	1
																											26			1915.03			1582.49		517.12					47	1
Fig.4d																											29						2075.47		578.32
	Tumor Weight (g)																										33								619.21					37		1
	Control	shVPRBP																									37								997.23					40		1
	0.97	0.64																									40								1263.2					29		1
	0.57	0.55																									43								1666.55					22		1
	0.43	0.28																																						75		0
	0.35	0.24																									Day	PD1 mAb												75		0
	0.35	0.24																									0	88.53	114.21	162.83	107.54	91.27	178.07	114.81	104.74					75		0
	0.31	0.21																									3	144.16	155.84	242.78	204.42	186.47	263.66	190.85	186.69					75		0
	p value	0.0234																									7	201.31	232.36	341.4	270.15	227.02	306.11	343.43	409.85
																											12	272.48	368.92	404.64	432.79	289.86	445.12	828.22	559.48					33			1
																											15	271.66	355.82	420.54	436.16	249.67	548.48	927.38	595.24					47			1
																											19	540.58	797.67	597.6	608.4	392.4	477.36	1075.84	593.52					47			1
																											22	641.83	576.81	651.85	953.04	254.39	517.75	1857.22	341.81					50			1
																											26	1083.57	348.91	958.27	1157.8	159.3	561.61		203.95					75			1
																											29	1240.65	154.36	1060.02	1861.94	82.62	607.02		167.19					75			0
																											33	1439.2	52.64	1246.58		73.06	431.36		79.9					75			0
																											37	1813.15	0	1422.1		33.13	289.83		36.12					44			1
																											40		0	2005.65		0	135.77		0					44			1
																											43		0			0	62.74		0					44			1
																											47		0			0	0		0					44			1
																											50		0			0	0		0
																											54		0			0	0		0					75				0
																											57		0			0	0		0					75				0
																											61		0			0	0		0					75				0
																											64		0			0	0		0					75				0
																											68		0			0	0		0					75				0
																											71		0			0	0		0					75				0
																											75		0			0	0		0					75				0
																																								75				0
																																								75				0
																											Day	shVPRBP/IgG												75				0
																											0	112.63	104.97	75.89	95.9	107.81	95.19	91.44						75				0
																											3	180.39	122.07	112.97	122.21	164.03	189.04	116.89	119.84	173.87	118.98	180.74
																											5	279.29	173.44	122.87	167.41	227.86	251.6	143.62
																											7	455.3	274.34	165.7	195.08	220.62	288.29	194.52
																											10	612.37	331.37	200.41	235.82	179.17	326.81	305.72	424.11	681.38	429.07	298.78
																											15	783.97	411.15	377.17	463.01	192.34	341.17	512.8
																											18	859.64	533.22	403.04	522.94	174.18	363.08	567.41	561.32	750.71	522.23	455.83
																											22	946.83	614.73	461.65	780.92	156.82	410.53	758.49
																											26	734.09	638.27	500.95	986.37	89.97	437.99	1194.32	853.68	840.62	706.77	630.19
																											29	569.58	478.47	521.7	1225.22	88.04	524.4	1337.36
																											33	426.95	471.61	592.31	1258.87	74.88	667.37	1817.19	1030.7	1104.82	927.33	1039.57
																											36	361.74	372.12	968.65	1252.56	43.92	706.34	2164.43
																											40	197.5	285.03	1191.34	1391.8	29.41	909.83		2672.74	2735.98	2153.68	1803.68
																											47	67.95	167.92	1879.5	1796.36	0	2062.02
																											50	42.45	140.31	2087.53	1981.61	0
																											54	20.04	209.35			0
																											57	0	380.72			0
																											61	0	603.37			0
																											64	0	823.01			0
																											68	0	1274.9			0
																											71	0	1820.77			0
																											75	0	2281.95			0
																											Day	shVPRBP/PD1 mAb
																											0	114.19	118.59	126.51	121	103.44	95.33	92.69
																											3	124.48	120.23	111.98	193.15	160.84	133.37	138.88	134.14	111.89	114.17	118.07
																											5	142.92	135.71	166.98	234.19	152.91	115.08	154.88
																											7	182.06	154.99	184.18	275.19	148.48	78.61	122.76
																											10	248.77	178.92	288.75	259.34	187.18	69.57	149.26	420.65	116.46	207.94	294.86
																											15	359.17	196.29	346.71	257.28	152.01	42.4	163.13
																											18	409.57	182.72	304.22	193.18	140.2	37.44	118.93	358.35	77.66	129.17	207.56
																											22	444.48	106.2	214.38	104.31	92.88	0	94.67
																											26	388.38	84.64	108.72	79.45	72.44	0	48.91	277.02	51.84	75.43	129.08
																											29	306.79	78.2	63.99	52.88	45.75	0	0
																											33	148.09	39.95	52.7	0	28.94	0	0	178.43	0	0	66.75
																											36	86.86	0	32.49	0	0	0	0
																											40	62.99	0	0	0	0	0	0	138.36	0	0	0
																											47	0	0	0	0	0	0	0	61.13	0	0	0
																											50	0	0	0	0	0	0	0
																											54	0	0	0	0	0	0	0	0	0	0	0
																											57	0	0	0	0	0	0	0
																											61	0	0	0	0	0	0	0	0	0	0	0
																											64	0	0	0	0	0	0	0
																											68	0	0	0	0	0	0	0	0	0	0	0
																											71	0	0	0	0	0	0	0
																											75	0	0	0	0	0	0	0	0	0	0	0

## Sheet: Fig.5
Fig.5h
			CAL33		H1299
			USP2	VPRBP	USP2	VPRBP
		siControl	1.07833	0.949998	0.970699	1.09313
			1.05321	1.13945	1.05789	0.880948
			0.880507	0.923806	0.973814	1.03843
		siUSP2	0.227435	1.36366	0.0468993	0.924579
			0.231266	1.25009	0.0601423	0.963056
			0.280834	1.02406	0.0392282	0.759534
	average	siControl	1.00402	1.00442	1.0008	1.00417
		siUSP2	0.246511	1.2126	0.0487566	0.88239
	SD	siControl	0.107697	0.117674	0.0494633	0.110162
		siUSP2	0.0297856	0.172875	0.01058	0.108121
	p value		0.000300948	0.159755	5.27901e-06	0.243554
Fig.5l
	log2	CHX/H	Control	USP2 KO
		0	0	0
		6	0.0262287	-1.0413
		12	-0.326916	-2.36718
		24	-1.08667	-3.79027

## Sheet: Fig.7
Fig.7a				Fig.7e												Fig.7f
WBC	Vehicle	ML364	P Value		Day	Vehicle											Day	Vehicle
	2.56	8.14	0.5662		0	0	0	0	0	0	0	0	0				0	0	0	0	0	0	0
	6.1	8.5			5	125.909	119.224	120.34	93.7335	123.615	123.888	158.437	99.6824				3	127.24	119.48	106.42	139.58	132.56	124.65
	7.8	4.52			10	296.041	292.38	523.917	268.208	565.607	282.308	624.996	282.816				6	147.86	144.65	138.12	175.86	156.72	181.57
	4.32	6.5			13	456.117	488.042	729.186	421.15	638.415	450.551	689.976	335.813				9	196.7	258.15	305.18	267.4	289.11	361.26
	8.38	5.46			16	782.794	875.82	1072.48	482.604	707.622	846.781	753.186	402.883				13	315.72	611.76	633.14	512.54	831.6	833.35
					20	1185.52	960.504		674.169	755.893	1025.09	1411.67	707.777				16	390.3	827.79	778.82	630.5
Lymphocytes	Vehicle	ML364	P Value		24		1030.92		809.54	817.674			1235.06				21	503.44		837.31	667.42
	65.91	59.36	0.3865		27				1155.18	1148.52							25	836.06			857.54
	52.79	56.95															28
	66.9	53.05			Day	ML364											32
	60.97	63.62			0	0	0	0	0	0	0	0	0				35
	61.09	60.63			5	138.076	105.65	110.098	99.2229	93.4367	97.3847	81.029	99.337
					10	305.969	387.003	241.673	308.614	230.62	233.741	422.6	409.564
					13	360.953	659.305	324.804	342.909	237.754	242.331	674.307	635.846				Day	ML364+PD1 mAb
					16	432.855	730.718	384.967	403.921	307.209	272.715	954.648	805.819				0	0	0	0	0	0	0
					20	647.496	928.67	502.511	494.478	278.999	261.427	1229.13	1243.6				3	136.25	123.74	131.25	132.04	136.74	142.46
					24	746.187	1211.39	672.288	552.384	224.655	245.439						6	118.59	126.29	142.51	134.19	142.59	165.28
					27	1052.75		780.231	562.937	98.9639	141.218						9	262.13	170.15	206.23	152.14	202.99	236.24
					31			957.407	418.533	74.7978	76.7249						13	527.54	290.6	264.75	247.83	270.61	482.78
					34			1184.42	356.946	56.7858	41.5062						16	817.68	419.58	259.47	276.71	475.2	525.41
					38				88.6811	36.5375	0						21		752.83	195.33	184.07	689.99	447.92
					41				54.9	0	0						25		901.64	138.84	49.53	816.59	231.06
					45				35.9	0	0						28			101.45	24.07		87.07
					52				0	0	0						32			65.89	0		57.4
					55				0	0	0						35			44.93	0		38.35
					59				0	0	0
					63				0	0	0
					Day	PD-1 mAb										Fig.7h
					0	0	0	0	0	0	0	0	0				Day	Vehicle	ML364	PD1 mAb	ML364+PD1 mAb
					5	134.541	114.244	105.176	132.388	121.362	92.7059	121.22	123.126				16	1
					10	347.876	264.418	367.952	358.788	250.906	190.507	340.661	443.261				20	1
					13	362.703	332.1	452.802	385.281	244.899	244.366	544.22	549.676				20	1
					16	236.864	330.175	515.613	467.223	232.929	303.734	977.588	683.088				20	1
					20	187.751	228.885	596.745	504.389	198.494	331.022	1279.67	752.297				24	1
					24	149.948	148.759	833.84	388.496	183.124	308.663		1042.18				24	1
					27	112.088	46.6323	1142.83	218.354	110.533	151.116						27	1
					31	92.9659	0		151.632	84.6937	116.689						27	1
					34	78.3711	0		121.677	65.5113	83.2439
					38	45.5822	0		85.0689	47.4112	44.1678						20		1
					41	0	0		54.6	0	0						24		1
					45	0	0		32	0	0						24		1
					52	0	0		0	0	0						27		1
					55	0	0		0	0	0						63		0
					59	0	0		0	0	0						63		0
					63	0	0		0	0	0						63		0
																	63		0
					Day	ML364+PD1 mAb
					0	0	0	0	0	0	0	0	0	0			20			1
					5	122.53	98.0474	113.013	97.1244	136.591	106.545	118.245	116.304	130.98			24			1
					10	222.882	287.841	264.932	122.237	205.938	183.072	247.02	294.801	239.256			27			1
					13	224.29	286.543	299.388	140.775	215.573	183.962	250.901	407.39	331.491			63			0
					16	206.027	234.116	272.455	111.28	158.189	139.113	322.1	413.527	336.009			63			0
					20	178.255	157.646	256.855	72.1912	146.791	94.2288	400.841	296.382	260.11			63			0
					24	139.84	95.1618	133.634	39.6548	113.561	64.8814	243.48	191.587	168.718			63			0
					27	90.7217	41.5595	87.3916	0	63.6788	48.9871	73.8913	62.2361	97.3359			63			0
					31	68.3978	0	74.9493	0	54.6465	0	58.7431	51.7715	85.6754
					34	52.088	0	64.6874	0	47.296	0	46.5153	44.3417	61.3335
					38	37.2471	0	39.038	0	0	0	0	0	37.1105
					41	0	0	0	0	0	0	0	0	0			63				0
					45	0	0	0	0	0	0	0	0	0			63				0
					52	0	0	0	0	0	0	0	0	0			63				0
					55	0	0	0	0	0	0	0	0	0			63				0
					59	0	0	0	0	0	0	0	0	0			63				0
					63	0	0	0	0	0	0	0	0	0			63				0
																	63				0
																	63				0
																	63				0
																				P Value
																	Vehicle - ML364+PD1 mAb			<0.0001
																	ML364 - ML364+PD1 mAb			0.0177
																	PD1 mAb - ML364+PD1 mAb			0.0485

## Sheet: Fig.s2
supplementary Fig.2
	Tumor	Normal	p value
	BLCA.Tumor	BLCA.Normal	0.949201
	BRCA.Tumor	BRCA.Normal	0.109381
	CHOL.Tumor	CHOL.Normal	0.000183747
	COAD.Tumor	COAD.Normal	3.53594e-06
	ESCA.Tumor	ESCA.Normal	0.00201365
	HNSC-HPVpos.Tumor	HNSC-HPVneg.Tumor	1.52742e-08
	HNSC.Tumor	HNSC.Normal	0.322191
	KICH.Tumor	KICH.Normal	0.960998
	KIRC.Tumor	KIRC.Normal	5.72272e-28
	KIRP.Tumor	KIRP.Normal	0.000563769
	LIHC.Tumor	LIHC.Normal	1.65747e-07
	LUAD.Tumor	LUAD.Normal	0.163327
	LUSC.Tumor	LUSC.Normal	0.726194
	PRAD.Tumor	PRAD.Normal	0.999267
	READ.Tumor	READ.Normal	0.0125752
	SKCM.Tumor	SKCM.Metastasis	1.48074e-10
	STAD.Tumor	STAD.Normal	6.3724e-13
	THCA.Tumor	THCA.Normal	1.22815e-14
	UCEC.Tumor	UCEC.Normal	0.267324

## Sheet: Fig.s3
supplementary Fig.3a
			VPRBP	MDM2	P21	PUMA	TIGAR
	U2OS	Control siRNA	1.04388	1.08829	1.24564	1.08429	1.09257
			0.957965	0.918874	0.802797	0.922262	0.915272
		VPRBP siRNA	0.134111	3.46225	5.16119	1.71502	2.19973
			0.166421	3.85455	4.43109	1.77602	2.30589
	U2OS P53-/-	Control siRNA	0.980638	1.02629	1.07283	0.901081	1.00729
			1.01974	0.974385	0.932112	1.10978	0.992759
		VPRBP siRNA	0.17765	0.930612	1.5442	0.787789	1.00037
			0.161475	0.917762	1.95281	0.81135	0.936686
Average	U2OS	Control siRNA	1.00092	1.00358	1.02422	1.00328	1.00392
		VPRBP siRNA	0.150266	3.6584	4.79614	1.74552	2.25281
	U2OS P53-/-	Control siRNA	1.00019	1.00034	1.00247	1.00543	1.00003
		VPRBP siRNA	0.169563	0.924187	1.7485	0.799569	0.96853
SD	U2OS	Control siRNA	0.195227	0.060751	0.150622	0.119794	0.313141
		VPRBP siRNA	0.00309142	0.0228469	0.0438307	0.277399	0.516259
	U2OS P53-/-	Control siRNA	0.00494535	0.0276527	0.0615024	0.0367006	0.0995038
		VPRBP siRNA	0.0268195	0.0114377	0.0831059	0.00908626	0.288929
p value	U2OS		0.0028982	0.00641473	0.0125715	0.0133305	0.0067754
	U2OS P53-/-		0.000648328	0.104324	0.0746218	0.189006	0.436629

## Sheet: Fig.s6
supplementary Fig.6d						supplementary Fig.6f
			PDL1	P53		MFI	Control	shVPRBP	p value
		control	1.13871	0.950873			510	850	0.0002
			0.989818	1.01607			469	732
			0.88722	1.03504			368	742
		shVPRBP	2.30967	1.13486			480	805
			1.97051	1.12058
			2.16493	1.07384		supplementary Fig.6g
	Average	control	1.00525	1.00066
		shVPRBP	2.14837	1.10976		Percentage	Control	shVPRBP	p value
	SD	control	0.126454	0.0441465			14.5	21.4	0.0319
		shVPRBP	0.170187	0.0319146			9.95	15.4
	p value		0.000732132	0.0256103			9.15	13
							10	22

## Sheet: Fig.s7
supplementary Fig.7b
CD8	Control/IgG	Control/PD1 mAb	shVPPRBP/IgG	shVPRBP/PD1 mAb			p value
	904500	663206	363388	7817936		Control/IgG ---- shVPRBP/PD1 mAb	<0.0001
	459130	656950	2453793	11920025		Control/PD1 mAb---- shVPRBP/PD1 mAb	0.0116
	402351	507895	839739	15614232		shVPPRBP/IgG---- shVPRBP/PD1 mAb	0.0024
	1214333	7255239	1510171	6940059
	392940	6499018	1111319	5427913
	527829	6879787	754310	4866627
	237126	2450795	6785294	7632978
	115297	4413089	7759175	5534583
	958848	6852394	5176447	9702359
supplementary Fig.7d
Ki67	Control/IgG	Control/PD1 mAb	shVPPRBP/IgG	shVPRBP/PD1 mAb			p value
	25911501	25061161	16519664	2837613		Control/IgG ---- shVPRBP/PD1 mAb	<0.0001
	26506018	24426536	8717596	1373470		Control/PD1 mAb---- shVPRBP/PD1 mAb	0.0025
	25762436	23678401	12725809	2872496		shVPPRBP/IgG---- shVPRBP/PD1 mAb	0.0001
	27721565	8105924	6052131	897404
	27971104	7824573	9660355	376717
	25617412	7983761	9210581	2084911
	24521206	5575409	4767791	2644655
	26371012	4441041	3901975	517322
	24222231	1848671	3969778	579814
	25510210			663185

[truncated: 5 more sheets: Fig.s8, Fig.s9, Fig.s11, Fig.s12, Fig.s13]
